# Supplementary material for: Comparative transcriptome sequencing of tolerant rice introgression line and its parents in response to drought stress
Source: BMC Genomics. 2014 Nov 26;15(1):1026. doi: 10.1186/1471-2164-15-1026 (PMC4258296; doi:10.1186/1471-2164-15-1026)
Supplement: Supplementary file 3 — Additional file 3:Information of primers used in qRT-PCR analysis. Excel file containing information of primers used in qRT-PCR analysis. (XLS 22 KB) [file 12864_2014_6721_MOESM3_ESM.xls]

## Sheet: Additional file 3
Additional file 3. Information of primers used in qRT-PCR analysis
Gene ID	Forward Primer (5'-3')	Reverse Primer (5'-3')
LOC_Os03g50890(Actin1)	GACTCTGGTGATGGTGTCAGC	GGCTGGAAGAGGACCTCAGG
LOC_Os01g64470	CGCTTCGGCATCAACTTCA	ACCTGGCGTCGCTCTTCC
LOC_Os01g72490	CGTCGTTCTTGCCCCGT	CAAGCTAACAACAATTCTCCGAT
LOC_Os01g72530	ATCCCTCCGCTAGCTCCAT	AACCAATCAAGTGAACTGAGCAT
LOC_Os02g36880	CACCGATTATTGATTGTGTTGTA	CACTTCGTTCTCTTGTGATTTG
LOC_Os02g51930	GCGTATGATTTCCTTTGCG	GCCAGTAGCCACAAATACACAA
LOC_Os03g08320	ATCGTTTTTCCCCATTTCTTACT	CGACAGGCATCAATCCGTG
LOC_Os03g24930	TTGCGGAATTAATACTGATCTGT	CGATTACTGATGCACGAACTTG
LOC_Os03g49380	ATCGATATACGTGTGCTATTGCT	ACGACTTATCCCTGAGACCCT
LOC_Os04g23550	TGCGAGGCAACGATTTAGT	GCTGGACCACCTTATTATTCAT
LOC_Os04g40990	GGACGACTTCCTCACGCT	GGAGAAGTTACACGGAGAGAAT
LOC_Os05g08480	CATCAGTGGCATCAGAAGTCG	GCAGCATTATTATTGCCATTGT
LOC_Os05g13580	GGGACTGACTCCGTATGGTTG	AGCATGTCACTCCACTACCTTTG
LOC_Os05g16430	GGCATCGTCGGAGTGGAAC	TGGTAATGTGGCAAACGGTG
LOC_Os05g25840	GGCTTTGACCCAACCATC	GCTGCGTAACACCTCCTG
LOC_Os05g31620	AGATGGGCAAGGTGAGGGC	TCGGCGACCAGTCCACG
LOC_Os05g48660	CGTCTTCGTCCTCTTCCTT	CCTTGTATTCTTCTCTCTTTGTCA
LOC_Os07g03730	GGTGGGAATAAAGCCGTCAG	AGCCATTTCGCATCCATCA
LOC_Os07g43560	AACCATACCCTGTAACCGA	CCTGAAAATACAATAAATACACAA
LOC_Os07g43560	TCACCTTGTCACTCCCTCC	ACAGCTCAACATTGTGCGT
LOC_Os07g43570	GTTCCATTACCTTCGGGGC	ACCCCATCCATTTCTATCGTTA
LOC_Os07g46950	TCGTCCAGTGCTTATCTCAGTC	TTGCTGAGAAAGAACGAAGGA
LOC_Os08g15050	CCAGAAACCCCTCTCCCAAT	CCACCACGGAATCAGAAAGC
LOC_Os08g43550	CCATCTCCTTCCATCCCCAG	CAGCTCCGTCGCCCTCA
LOC_Os09g34214	TTTGTGGATGCTATTTCACTTGT	GGCTGAACATCATCTCAACGA
LOC_Os12g26290	CAGCATTCAACATTTTCATTTTA	TTGGCAGTGATTTCAGGGTA
LOC_Os12g42910	TCCTCTCTGTCATCTCCCAT	AGATGTCAGCCTCATTCCG
LOC_Os05g14010	GGACAATGCCGCTGACTAC	GACGTTACTCCTGCACCCA
LOC_Os05g06300	AGCGTGCGACATCAAAGG	GCAATCCCAGAACCCATAAG
LOC_Os09g26780	TCAGCAAAGCGACGAAAG	CCAAACCCAAGCCAAGAT
LOC_Os12g04500	AGCAGGAGGTTGGAGTGAA	AGCCGAACTGGTTTGAGG
LOC_Os12g37260	GAGTGGGTGTCGGATTATGTG	TTGGTTCGCACCTCGTTC
