# Supplementary material for: Comparative transcriptome sequencing of tolerant rice introgression line and its parents in response to drought stress
Source: BMC Genomics. 2014 Nov 26;15(1):1026. doi: 10.1186/1471-2164-15-1026 (PMC4258296; doi:10.1186/1471-2164-15-1026)
Supplement: Supplementary file 5 — Additional file 5:DEGs in P28 and H471 compared with HHZ under a well-watered condition. Excel file containing a list of DEGs in P28 and H471 compared with HHZ under a well-watered condition. (XLS 338 KB) [file 12864_2014_6721_MOESM5_ESM.xls]

## Sheet: Additional file 5
Additional file 5. Gene list of DEGs in P28 and H471 compared with HHZ under a well-watered condition, respectively.
Gene ID	H471-ck VS HHZ-ck				P28-ck VS HHZ-ck				MSU Annotation
	log2(FC)	Up/Down	p_value	q_value	log2(FC)	Up/Down	p_value	q_value
LOC_Os01g01660	-2.45898	down	5e-05	0.000269166	-1.12695	down	5e-05	0.000269166	isoflavone reductase
LOC_Os01g02130	0.104491	--	0.67035	0.792043	1.35522	up	5e-05	0.000269166	expressed protein
LOC_Os01g02300	0.692391	--	1	1	2.07933	up	0.0003	0.00138759	Protein kinase superfamily protein
LOC_Os01g02570	0.0124733	--	0.94925	0.971958	0.664089	up	0.0003	0.00138759	Protein kinase superfamily protein
LOC_Os01g02900	0.616504	--	0.00325	0.0113161	0.913733	up	5e-05	0.000269166	Glycosyltransferase family 61 protein
LOC_Os01g04050	1.66321	up	5e-05	0.000269166	1.24966	up	0.0001	0.000512325	BBTI12 - Bowman-Birk type bran trypsin inhibitor precursor
LOC_Os01g04070	0.381718	--	1	1	1.64015	up	0.0001	0.000512325	receptor like protein 34
LOC_Os01g04570	-0.334167	--	0.27	0.422157	0.907732	up	0.0005	0.00219098	suppressor of npr1-1 constitutive 4
LOC_Os01g05210	-0.527681	--	0.37155	0.532895	NA	down	5e-05	0.000269166	expressed protein
LOC_Os01g05220	-0.975226	--	0.11625	0.223426	NA	down	5e-05	0.000269166	expressed protein
LOC_Os01g05510	0	--	1	1	inf	up	5e-05	0.000269166	expressed protein
LOC_Os01g05530	inf	--	1	1	inf	up	5e-05	0.000269166	Ribosomal RNA processing Brix domain protein
LOC_Os01g05540	0	--	1	1	inf	up	5e-05	0.000269166	expressed protein
LOC_Os01g05620	-0.437999	--	0.0565	0.12514	-2.10253	down	5e-05	0.000269166	NB-ARC domain-containing disease resistance protein
LOC_Os01g05650	-0.482763	--	0.0173	0.0470742	-0.827492	down	5e-05	0.000269166	metallothionein 2A
LOC_Os01g05870	0.379946	--	0.1693	0.299466	1.20643	up	5e-05	0.000269166	Leucine-rich repeat protein kinase family protein
LOC_Os01g05940	0.60185	--	1	1	2.81163	up	0.00075	0.00313869	Leucine-rich repeat protein kinase family protein
LOC_Os01g06500	-0.0727789	--	0.76365	0.85808	-0.999733	down	0.00095	0.00386718	phloem protein 2-A1
LOC_Os01g06760	-0.299833	--	1	1	2.67059	up	5e-05	0.000269166	receptor like protein 30
LOC_Os01g07170	-0.558484	--	0.01725	0.0469586	-1.15179	down	5e-05	0.000269166	DNA-binding HORMA family protein
LOC_Os01g08450	-0.126165	--	0.5211	0.673053	-0.675594	down	0.00065	0.00276647	RAS 5
LOC_Os01g09190	-1.6203	down	0.00035	0.00159291	1.65743	up	5e-05	0.000269166	expressed protein
LOC_Os01g09990	0.032736	--	0.92405	0.957561	2.43415	up	5e-05	0.000269166	basic helix-loop-helix (bHLH) DNA-binding family protein
LOC_Os01g10320	0.28184	--	0.3805	0.541913	-2.13229	down	0.0008	0.00332315	Homeobox-leucine zipper family protein / lipid-binding START domain-containing protein
LOC_Os01g10700	-0.559827	--	1	1	2.87225	up	0.00035	0.00159291	S-domain-2 5
LOC_Os01g11860	0.378869	--	0.1806	0.314884	0.932083	up	0.0005	0.00219098	Class I glutamine amidotransferase-like superfamily protein
LOC_Os01g12130	-0.189001	--	0.5372	0.686911	-2.50939	down	5e-05	0.000269166	Nodulin MtN3 family protein
LOC_Os01g12270	0.211789	--	0.34735	0.507809	0.870499	up	0.0003	0.00138759	expressed protein
LOC_Os01g12290	-0.799172	--	0.0074	0.0229743	0.890218	up	0.00065	0.00276647	S-locus lectin protein kinase family protein
LOC_Os01g12920	0.444804	--	0.2542	0.403672	2.27377	up	5e-05	0.000269166	Thioesterase superfamily protein
LOC_Os01g13300	0.0928102	--	0.80905	0.887997	1.54722	up	5e-05	0.000269166	AP2/B3-like transcriptional factor family protein
LOC_Os01g13370	0.139542	--	0.5267	0.677893	0.775012	up	0.0003	0.00138759	Protein with RING/U-box and TRAF-like domains
LOC_Os01g13800	0.226344	--	0.2478	0.39833	0.676858	up	0.0006	0.00257655	HAESA-like 1
LOC_Os01g15660	0.134668	--	0.64075	0.770049	1.25571	up	5e-05	0.000269166	NAD(P)-binding Rossmann-fold superfamily protein
LOC_Os01g15780	-0.205783	--	0.3819	0.543325	1.17039	up	5e-05	0.000269166	UDP-Glycosyltransferase superfamily protein
LOC_Os01g15790	-0.344311	--	0.23635	0.38623	2.49074	up	5e-05	0.000269166	expressed protein
LOC_Os01g16200	-0.905253	down	5e-05	0.000269166	-6.21652	down	0.0007	0.00295353	serpin domain containing protein
LOC_Os01g16260	-0.0847637	--	0.65675	0.782048	-2.21892	down	5e-05	0.000269166	zinc induced facilitator-like 2
LOC_Os01g16714	-0.398311	--	0.1771	0.310176	1.6689	up	5e-05	0.000269166	Flavin-containing monooxygenase family protein
LOC_Os01g17000	0.229691	--	0.4548	0.613824	1.29838	up	5e-05	0.000269166	cycling DOF factor 2
LOC_Os01g18584	-1.22521	down	5e-05	0.000269166	-0.292718	--	0.138	0.255287	WRKY9
LOC_Os01g18670	0.749137	up	0.00065	0.00276647	1.39637	up	5e-05	0.000269166	MDR-like ABC transporter
LOC_Os01g19820	0.251284	--	0.5231	0.674765	1.57111	up	5e-05	0.000269166	Adenine nucleotide alpha hydrolases-like superfamily protein
LOC_Os01g20206	1.02827	up	5e-05	0.000269166	2.17516	up	5e-05	0.000269166	methyltransferase
LOC_Os01g20910	0.043475	--	0.8597	0.919568	0.998358	up	0.0001	0.000512325	TOXICOS EN LEVADURA 2
LOC_Os01g21130	0	--	1	1	inf	up	5e-05	0.000269166	expressed protein
LOC_Os01g21250	1.56828	up	5e-05	0.000269166	2.20623	up	5e-05	0.000269166	late embryogenesis abundant protein
LOC_Os01g22370	-0.160583	--	0.4723	0.629845	0.793643	up	0.0002	0.000963148	Peroxidase superfamily protein
LOC_Os01g22430	-0.240676	--	0.3085	0.465888	-5.32224	down	0.0009	0.00368732	F-box family protein with a domain of unknown function (DUF295)
LOC_Os01g22630	0.15919	--	0.5252	0.676568	0.934778	up	0.0002	0.000963148	evolutionarily conserved C-terminal region 7
LOC_Os01g22980	0.0864757	--	0.6527	0.77898	-0.794685	down	5e-05	0.000269166	serine carboxypeptidase-like 33
LOC_Os01g23070	-1.38949	down	5e-05	0.000269166	-2.6026	down	5e-05	0.000269166	expressed protein
LOC_Os01g23580	-0.766585	--	0.0047	0.0155716	-2.76916	down	5e-05	0.000269166	Inorganic H pyrophosphatase family protein
LOC_Os01g23710	0.315042	--	0.2084	0.351418	1.53217	up	5e-05	0.000269166	expressed protein
LOC_Os01g23970	0.53711	--	0.1455	0.266087	2.8636	up	5e-05	0.000269166	cysteine-rich RLK (RECEPTOR-like protein kinase) 25
LOC_Os01g24070	-0.337488	--	0.104	0.204475	-1.5116	down	5e-05	0.000269166	GATA transcription factor 16
LOC_Os01g24090	0.209825	--	0.3449	0.505217	-2.00048	down	5e-05	0.000269166	Tetratricopeptide repeat (TPR)-like superfamily protein
LOC_Os01g24420	-0.585596	--	0.0703	0.14906	3.37464	up	5e-05	0.000269166	expressed protein
LOC_Os01g24790	inf	--	1	1	inf	up	5e-05	0.000269166	HXXXD-type acyl-transferase family protein
LOC_Os01g24940	-0.090747	--	0.74105	0.842591	-2.14801	down	5e-05	0.000269166	poly(ADP-ribose) polymerase
LOC_Os01g25050	0	--	1	1	inf	up	5e-05	0.000269166	expressed protein
LOC_Os01g25189	-0.180908	--	0.4462	0.605803	-1.49151	down	5e-05	0.000269166	Ergosterol biosynthesis ERG4/ERG24 family
LOC_Os01g25270	-0.27149	--	0.293	0.448463	-1.03355	down	0.0006	0.00257655	Tetratricopeptide repeat (TPR)-like superfamily protein
LOC_Os01g25600	0.215863	--	0.2865	0.441147	0.675834	up	0.00075	0.00313869	tetratricopeptide repeat (TPR)-containing protein
LOC_Os01g25720	-0.257071	--	0.19725	0.33695	-0.754334	down	0.00015	0.000741693	LRR and NB-ARC domains-containing disease resistance protein
LOC_Os01g25740	-0.312553	--	0.1181	0.226185	-0.897922	down	0.0001	0.000512325	LRR and NB-ARC domains-containing disease resistance protein
LOC_Os01g25760	-0.261063	--	0.33755	0.497288	-4.32142	down	5e-05	0.000269166	LRR and NB-ARC domains-containing disease resistance protein
LOC_Os01g26039	-0.1145	--	0.57025	0.714317	-1.19913	down	5e-05	0.000269166	Esterase/lipase/thioesterase family protein
LOC_Os01g26210	-0.064512	--	0.764	0.858294	-1.38177	down	5e-05	0.000269166	wall associated kinase 3
LOC_Os01g26270	0.166273	--	0.62335	0.756607	NA	down	5e-05	0.000269166	wall associated kinase 5
LOC_Os01g26370	inf	--	1	1	inf	up	5e-05	0.000269166	expressed protein
LOC_Os01g26390	0	--	1	1	inf	up	5e-05	0.000269166	cysteine-rich RLK (RECEPTOR-like protein kinase) 23
LOC_Os01g26970	-0.618146	--	0.03205	0.0785604	1.30663	up	5e-05	0.000269166	NAD(P)-binding Rossmann-fold superfamily protein
LOC_Os01g27140	0.649902	--	0.01555	0.0430828	0.987913	up	0.0003	0.00138759	Glutaredoxin family protein
LOC_Os01g27210	-0.167432	--	0.3817	0.543113	-0.913476	down	5e-05	0.000269166	Glutathione S-transferase family protein
LOC_Os01g27340	-0.272162	--	0.19005	0.32755	-1.03066	down	5e-05	0.000269166	Glutathione S-transferase family protein
LOC_Os01g27750	0.741889	up	0.00025	0.00117812	0.656321	--	0.002	0.00742979	bifunctional 3-dehydroquinate dehydratase
LOC_Os01g28150	0.302583	--	0.327	0.486039	1.46541	up	5e-05	0.000269166	F-box family protein
LOC_Os01g28300	-0.168651	--	0.4273	0.587883	NA	down	5e-05	0.000269166	F-box family protein
LOC_Os01g28450	-0.446112	--	0.02565	0.0652916	-1.46736	down	5e-05	0.000269166	pathogenesis-related gene 1
LOC_Os01g28580	0	--	1	1	inf	up	5e-05	0.000269166	expressed protein
LOC_Os01g28610	0	--	1	1	inf	up	5e-05	0.000269166	expressed protein
LOC_Os01g28690	-0.269001	--	0.2476	0.398156	-1.4001	down	5e-05	0.000269166	Nucleoporin autopeptidase
LOC_Os01g29180	0.147805	--	0.69935	0.813142	2.71617	up	5e-05	0.000269166	expressed protein
LOC_Os01g29330	0.332316	--	0.08755	0.177929	0.994026	up	5e-05	0.000269166	Protein of unknown function (DUF679)
LOC_Os01g29640	0	--	1	1	inf	up	5e-05	0.000269166	expressed protein
LOC_Os01g31810	0.153431	--	0.6506	0.777407	1.23235	up	0.00035	0.00159291	RNA-binding (RRM/RBD/RNP motifs) family protein
LOC_Os01g32364	-0.584912	--	0.0836	0.171374	-1.86551	down	0.00015	0.000741693	B-S glucosidase 44
LOC_Os01g32439	0	--	1	1	inf	up	5e-05	0.000269166	expressed protein
LOC_Os01g32830	0.646329	--	0.01225	0.0352227	0.877969	up	0.00075	0.00313869	expressed protein
LOC_Os01g34060	0.429546	--	0.098	0.194967	0.954243	up	0.0004	0.00179528	Duplicated homeodomain-like superfamily protein
LOC_Os01g34610	-0.0562351	--	0.78395	0.871566	-2.07568	down	5e-05	0.000269166	kinase interacting family protein
LOC_Os01g34700	-0.08356	--	0.67535	0.795769	0.752864	up	0.0001	0.000512325	alpha/beta-Hydrolases superfamily protein
LOC_Os01g35030	-0.705896	down	0.00085	0.00350608	1.7447	up	5e-05	0.000269166	MDR-like ABC transporter
LOC_Os01g35050	0.119509	--	0.6154	0.750351	-0.915775	down	0.0005	0.00219098	ERD (early-responsive to dehydration stress) family protein
LOC_Os01g35230	-0.0935402	--	1	1	2.73517	up	5e-05	0.000269166	2-oxoglutarate (2OG) and Fe(II)-dependent oxygenase superfamily protein
LOC_Os01g36350	-0.196955	--	0.42165	0.582472	NA	down	5e-05	0.000269166	cytochrome P450, family 71, subfamily A, polypeptide 24
LOC_Os01g36640	0.0962649	--	0.65335	0.779444	-2.2651	down	5e-05	0.000269166	NB-ARC domain-containing disease resistance protein
LOC_Os01g36820	inf	--	1	1	inf	up	5e-05	0.000269166	expressed protein
LOC_Os01g37460	1.02284	--	0.0145	0.0405957	3.14241	up	5e-05	0.000269166	Ran BP2/NZF zinc finger-like superfamily protein
LOC_Os01g37630	0.265085	--	0.2344	0.383919	0.870502	up	5e-05	0.000269166	methyl esterase 3
LOC_Os01g37750	-0.561347	--	0.00395	0.0133938	-1.01886	down	5e-05	0.000269166	glutathione S-transferase TAU 18
LOC_Os01g37820	0.0211095	--	0.9195	0.954881	-0.853498	down	0.0001	0.000512325	Protein of unknown function (DUF3531)
LOC_Os01g38359	-1.00524	down	5e-05	0.000269166	-5.12025	down	5e-05	0.000269166	peptidyl-prolyl cis-trans isomerase, FKBP-type
LOC_Os01g38480	-0.150509	--	0.4287	0.58922	-1.02794	down	5e-05	0.000269166	expressed protein
LOC_Os01g38490	-0.169013	--	0.51895	0.67112	-2.94962	down	5e-05	0.000269166	expressed protein
LOC_Os01g38990	-0.085131	--	0.7204	0.828169	-1.41725	down	5e-05	0.000269166	Mitochondrial substrate carrier family protein
LOC_Os01g39040	inf	--	1	1	inf	up	5e-05	0.000269166	Lateral organ boundaries (LOB) domain family protein
LOC_Os01g39060	0.0415908	--	0.8397	0.907275	1.89566	up	5e-05	0.000269166	expressed protein
LOC_Os01g39680	-0.388832	--	0.1265	0.238726	NA	down	5e-05	0.000269166	expressed protein
LOC_Os01g39770	-0.315894	--	0.29235	0.447723	-1.47676	down	0.00025	0.00117812	calcineurin B-like protein 10
LOC_Os01g39800	-0.0876541	--	0.67155	0.792925	-0.874564	down	0.00015	0.000741693	alpha/beta-Hydrolases superfamily protein
LOC_Os01g39840	0.0955815	--	0.7613	0.856448	-1.8139	down	0.0006	0.00257655	expressed protein
LOC_Os01g40260	-0.0572792	--	0.7833	0.871153	-1.40027	down	5e-05	0.000269166	WRKY DNA-binding protein 50
LOC_Os01g40280	0.0103974	--	0.95855	0.977138	-0.767001	down	0.00095	0.00386718	expressed protein
LOC_Os01g40290	-0.71886	--	0.0047	0.0155716	-2.28956	down	5e-05	0.000269166	expressed protein
LOC_Os01g40710	0.107284	--	0.5893	0.72976	0.804194	up	0.00015	0.000741693	one-helix protein 2
LOC_Os01g40820	0	--	1	1	inf	up	5e-05	0.000269166	FTSH protease 11
LOC_Os01g40860	-0.0471794	--	0.8404	0.907727	1.17891	up	5e-05	0.000269166	aldehyde dehydrogenase 2C4
LOC_Os01g41220	0.180874	--	0.35995	0.520982	0.781569	up	5e-05	0.000269166	Protein of unknown function, DUF538
LOC_Os01g41565	inf	--	1	1	inf	up	5e-05	0.000269166	repressor of lrx1
LOC_Os01g41770	0.611863	--	1	1	3.84174	up	5e-05	0.000269166	disease resistance family protein / LRR family protein
LOC_Os01g41780	0.0242745	--	0.93075	0.961289	NA	down	5e-05	0.000269166	disease resistance family protein / LRR family protein
LOC_Os01g41800	0	--	1	1	inf	up	5e-05	0.000269166	cytochrome P450, family 72, subfamily A, polypeptide 9
LOC_Os01g41820	0.0258514	--	0.908	0.948325	2.01894	up	5e-05	0.000269166	cytochrome P450, family 72, subfamily A, polypeptide 15
LOC_Os01g41930	-0.102225	--	0.64225	0.771177	-4.04937	down	5e-05	0.000269166	disease resistance family protein / LRR family protein
LOC_Os01g42090	-0.0306275	--	0.9089	0.948891	-1.41359	down	0.00035	0.00159291	Nodulin MtN3 family protein
LOC_Os01g42380	0.322818	--	0.10395	0.204388	0.998341	up	5e-05	0.000269166	pleiotropic drug resistance 12
LOC_Os01g42460	-0.111312	--	0.5914	0.731402	-1.02323	down	5e-05	0.000269166	bromo-adjacent homology (BAH) domain-containing protein
LOC_Os01g42790	0.545262	--	0.03905	0.0924683	2.08523	up	5e-05	0.000269166	Cysteine proteinases superfamily protein
LOC_Os01g42860	2.40418	up	0.0003	0.00138759	2.81752	up	0.00015	0.000741693	inhibitor I family protein
LOC_Os01g43720	-1.17719	down	5e-05	0.000269166	-1.75091	down	5e-05	0.000269166	cytochrome P450 72A1
LOC_Os01g43740	-0.558323	--	0.0432	0.100583	-1.06887	down	0.0007	0.00295353	cytochrome P450, family 72, subfamily A, polypeptide 13
LOC_Os01g43750	-0.580622	--	0.0056	0.0181087	-2.06562	down	5e-05	0.000269166	cytochrome P450, family 72, subfamily A, polypeptide 15
LOC_Os01g43760	0.0802017	--	0.72905	0.834193	1.28394	up	5e-05	0.000269166	cytochrome p450 72c1
LOC_Os01g45110	0.444667	--	1	1	2.01531	up	0.00065	0.00276647	UDP-glucosyl transferase 73B5
LOC_Os01g45250	-0.943982	down	5e-05	0.000269166	-0.593723	--	0.00415	0.0139764	DUF1645 domain containing protein
LOC_Os01g45914	-0.014093	--	0.95945	0.977646	-1.8588	down	5e-05	0.000269166	expressed protein
LOC_Os01g46800	0.898862	--	0.01115	0.0325433	1.44827	up	5e-05	0.000269166	WRKY family transcription factor
LOC_Os01g47070	-1.01975	down	0.0001	0.000512325	-0.42537	--	0.14405	0.264012	glycosyl hydrolase
LOC_Os01g47580	-0.090635	--	0.773	0.864285	1.84255	up	5e-05	0.000269166	lipid phosphate phosphatase 2
LOC_Os01g47630	-1.37936	down	0.0009	0.00368732	-1.24076	--	0.00265	0.00948267	expressed protein
LOC_Os01g48000	0.554265	--	0.0153	0.0424987	1.04035	up	5e-05	0.000269166	S-locus lectin protein kinase family protein
LOC_Os01g48360	-0.94378	down	5e-05	0.000269166	-0.402994	--	0.0601	0.131508	expressed protein
LOC_Os01g48610	0.158976	--	0.4243	0.584961	0.928737	up	5e-05	0.000269166	Protein of unknown function (DUF2921)
LOC_Os01g48620	0.230905	--	0.25305	0.402525	1.00413	up	5e-05	0.000269166	Protein of unknown function (DUF2921)
LOC_Os01g48640	0.0325598	--	0.86585	0.923336	0.772692	up	5e-05	0.000269166	Protein of unknown function (DUF2921)
LOC_Os01g48950	-0.0031043	--	0.9924	0.99475	1.46765	up	5e-05	0.000269166	expressed protein
LOC_Os01g49320	-0.0792729	--	0.723	0.82993	2.4985	up	5e-05	0.000269166	chitinase A
LOC_Os01g49710	-1.15048	down	0.00025	0.00117812	-0.810827	--	0.00785	0.0241661	glutathione S-transferase
LOC_Os01g49910	0.504335	--	0.10155	0.200546	1.27692	up	5e-05	0.000269166	Leucine-rich repeat protein kinase family protein
LOC_Os01g50100	0.90917	up	5e-05	0.000269166	1.23916	up	5e-05	0.000269166	ABC transporter, ATP-binding protein
LOC_Os01g50410	1.67324	--	0.00685	0.0215163	2.78013	up	0.0001	0.000512325	mitogen-activated protein kinase kinase kinase 16
LOC_Os01g50420	1.01723	--	0.01685	0.0460411	1.82736	up	0.00015	0.000741693	mitogen-activated protein kinase kinase kinase 17
LOC_Os01g51540	-0.898853	down	0.00095	0.00386718	-0.449884	--	0.0781	0.162287	cytidine/deoxycytidylate deaminase
LOC_Os01g51570	0.183049	--	0.3665	0.527737	0.962814	up	5e-05	0.000269166	beta-1,3-glucanase 2
LOC_Os01g52230	0.0105072	--	0.96725	0.981814	1.18418	up	5e-05	0.000269166	phosphate starvation-induced gene 2
LOC_Os01g52530	1.1715	up	5e-05	0.000269166	1.54296	up	5e-05	0.000269166	phosphoribosyl transferase
LOC_Os01g53020	-0.159738	--	0.40445	0.565709	-0.726071	down	0.00025	0.00117812	DNAJ heat shock N-terminal domain-containing protein
LOC_Os01g53040	-0.923321	down	5e-05	0.000269166	0.176934	--	0.4204	0.58129	WRKY14
LOC_Os01g53350	-0.610111	--	0.00325	0.0113161	-1.38174	down	5e-05	0.000269166	UDP-glucosyl transferase 88A1
LOC_Os01g54190	1.73952	up	5e-05	0.000269166	0.0350276	--	0.8996	0.943329	expressed protein
LOC_Os01g55240	1.73675	up	0.00015	0.000741693	0.225734	--	0.58215	0.724027	gibberellin 2-beta-dioxygenase
LOC_Os01g56630	-0.446948	--	0.05905	0.129669	-0.958358	down	0.0001	0.000512325	expressed protein
LOC_Os01g57968	-0.259582	--	0.2843	0.43862	0.939117	up	0.0004	0.00179528	expressed protein
LOC_Os01g58024	0.00783077	--	0.9712	0.983781	0.929111	up	5e-05	0.000269166	NADH dehydrogenase subunit J
LOC_Os01g58240	-1.24392	down	5e-05	0.000269166	-0.477048	--	0.03065	0.0756798	OsSub6 - Putative Subtilisin homologue
LOC_Os01g58280	-1.53749	down	5e-05	0.000269166	-1.60755	down	5e-05	0.000269166	OsSub8 - Putative Subtilisin homologue
LOC_Os01g58290	0.513225	--	0.1106	0.214731	1.69514	up	5e-05	0.000269166	Subtilase family protein
LOC_Os01g59150	0.152036	--	0.491	0.646781	1.281	up	5e-05	0.000269166	beta-6 tubulin
LOC_Os01g59300	0	--	1	1	inf	up	5e-05	0.000269166	expressed protein
LOC_Os01g60020	1.4831	up	5e-05	0.000269166	1.8621	up	5e-05	0.000269166	NAC domain transcription factor
LOC_Os01g60830	-0.293494	--	0.17245	0.303796	-1.73319	down	5e-05	0.000269166	expressed protein
LOC_Os01g60930	-0.784404	down	0.0003	0.00138759	-0.214823	--	0.2807	0.434482	expressed protein
LOC_Os01g61070	-1.18216	--	0.00135	0.00526836	-1.53014	down	0.00015	0.000741693	Heavy metal transport/detoxification superfamily protein
LOC_Os01g61080	0.644083	--	0.00235	0.00854579	1.41171	up	5e-05	0.000269166	WRKY DNA-binding protein 26
LOC_Os01g62430	0.662719	--	0.00215	0.0079112	1.6742	up	5e-05	0.000269166	Calcium-dependent lipid-binding (CaLB domain) family protein
LOC_Os01g63210	-0.452843	--	0.01865	0.0501279	-0.899774	down	5e-05	0.000269166	SOUL heme-binding family protein
LOC_Os01g63690	0.186354	--	0.512	0.665201	1.5513	up	5e-05	0.000269166	ortholog of sugar beet HS1 PRO-1 2
LOC_Os01g63920	inf	--	1	1	inf	up	0.0005	0.00219098	expressed protein
LOC_Os01g64540	0.954377	--	0.0068	0.0213816	1.68406	up	5e-05	0.000269166	UDP-Glycosyltransferase superfamily protein
LOC_Os01g65550	-1.87686	down	5e-05	0.000269166	-1.15429	down	0.0003	0.00138759	RNA recognition motif containing protein
LOC_Os01g68140	0.700498	--	0.02575	0.0655112	1.38132	up	5e-05	0.000269166	Plant protein of unknown function (DUF868)
LOC_Os01g69960	0.225624	--	0.43155	0.591999	1.1467	up	0.00015	0.000741693	expressed protein
LOC_Os01g70490	1.41477	up	5e-05	0.000269166	-0.353283	--	0.09985	0.197846	potassium transporter
LOC_Os01g70710	-0.253927	--	0.1807	0.315019	-0.678405	down	0.00055	0.00238481	expressed protein
LOC_Os01g70770	0.201452	--	0.37965	0.541063	0.765556	up	0.00075	0.00313869	Glutathione S-transferase family protein
LOC_Os01g70830	inf	--	1	1	inf	up	5e-05	0.000269166	methyl esterase 1
LOC_Os01g70840	inf	--	1	1	inf	up	5e-05	0.000269166	methyl esterase 1
LOC_Os01g70850	0.273971	--	0.38715	0.548626	1.61849	up	5e-05	0.000269166	acetone-cyanohydrin lyase
LOC_Os01g71380	inf	--	1	1	inf	up	5e-05	0.000269166	Glycosyl hydrolase superfamily protein
LOC_Os01g71540	-1.00924	down	5e-05	0.000269166	-9.8811	--	0.2417	0.392623	expressed protein
LOC_Os01g71590	-1.44398	down	5e-05	0.000269166	NA	down	5e-05	0.000269166	expressed protein
LOC_Os01g71599	-0.0275421	--	0.9348	0.96362	NA	down	5e-05	0.000269166	expressed protein
LOC_Os01g71624	-1.44576	down	0.00065	0.00276647	-5.92137	--	0.0041	0.0138307	expressed protein
LOC_Os01g71630	-0.769733	down	0.00015	0.000741693	-8.37254	down	5e-05	0.000269166	expressed protein
LOC_Os01g71690	-0.683815	down	0.00055	0.00238481	-0.413051	--	0.03685	0.0881608	recA protein
LOC_Os01g71760	1.67623	up	5e-05	0.000269166	1.80331	up	5e-05	0.000269166	amino acid permease family protein
LOC_Os01g71930	-0.767362	down	0.0007	0.00295353	NA	down	5e-05	0.000269166	glycosyl hydrolases family 17 protein
LOC_Os01g72120	-0.888027	down	0.00095	0.00386718	-0.928824	down	0.0006	0.00257655	glutathione S-transferase
LOC_Os01g72130	-1.13013	down	5e-05	0.000269166	-0.963286	down	5e-05	0.000269166	glutathione S-transferase
LOC_Os01g72150	-0.914918	--	0.0058	0.0186642	-1.3475	down	0.00055	0.00238481	glutathione S-transferase TAU 8
LOC_Os01g72170	-0.740845	down	0.0008	0.00332315	-0.224413	--	0.29465	0.450303	glutathione S-transferase
LOC_Os01g72380	0.102678	--	0.63465	0.765404	0.97769	up	5e-05	0.000269166	Protein of unknown function (DUF594)
LOC_Os01g72520	0.202483	--	0.4361	0.596374	-1.29478	down	0.00025	0.00117812	non-specific phospholipase C2
LOC_Os01g72670	0.0180752	--	0.9574	0.976473	1.6218	up	5e-05	0.000269166	expressed protein
LOC_Os01g72680	-1.47319	down	5e-05	0.000269166	-0.734512	--	0.0111	0.0324164	disease resistance protein RPS2
LOC_Os01g72710	-0.401135	--	0.17425	0.306256	1.05656	up	0.00015	0.000741693	Protein of unknown function (DUF3411)
LOC_Os01g72900	-0.342625	--	0.10975	0.213422	-1.01503	down	5e-05	0.000269166	expressed protein
LOC_Os01g73170	-0.257498	--	0.18245	0.317399	-1.15228	down	5e-05	0.000269166	Peroxidase superfamily protein
LOC_Os01g73200	1.50477	up	5e-05	0.000269166	-0.297309	--	0.37095	0.532322	peroxidase precursor
LOC_Os01g73310	-0.106979	--	0.5978	0.736434	-1.75517	down	5e-05	0.000269166	actin 7
LOC_Os01g73560	-0.0917452	--	0.64185	0.770889	-0.86165	down	5e-05	0.000269166	Leucine-rich repeat (LRR) family protein
LOC_Os01g74160	0.210615	--	0.2898	0.444869	1.05085	up	5e-05	0.000269166	Protein of Unknown Function (DUF239)
LOC_Os01g74510	0.0841959	--	1	1	2.04085	up	5e-05	0.000269166	Kinase interacting (KIP1-like) family protein
LOC_Os01g74660	0.405224	--	0.11955	0.228385	1.31778	up	5e-05	0.000269166	NAD(P)-binding Rossmann-fold superfamily protein
LOC_Os02g01332	0.298432	--	0.13515	0.251213	0.798695	up	5e-05	0.000269166	Ribosomal protein L6 family
LOC_Os02g01820	-2.79181	down	5e-05	0.000269166	0.168389	--	0.5198	0.671882	ABC2 homolog 4
LOC_Os02g02120	-0.0902422	--	0.6873	0.804436	1.21618	up	5e-05	0.000269166	wall associated kinase 5
LOC_Os02g02400	-0.0425638	--	0.8584	0.918799	1.15143	up	5e-05	0.000269166	catalase 2
LOC_Os02g03840	-0.245083	--	0.2034	0.345007	-0.763767	down	5e-05	0.000269166	expressed protein
LOC_Os02g04170	0.670572	up	0.0007	0.00295353	0.802402	up	5e-05	0.000269166	L-aspartate oxidase 1
LOC_Os02g06205	0.104766	--	0.61285	0.748332	1.01379	up	5e-05	0.000269166	Leucine-rich receptor-like protein kinase family protein
LOC_Os02g06490	-0.99146	down	0.0001	0.000512325	-1.78692	down	5e-05	0.000269166	vacuolar protein sorting-associated protein 4
LOC_Os02g07690	0.10903	--	0.56855	0.71293	0.744244	up	0.0001	0.000512325	VQ motif-containing protein
LOC_Os02g08100	-0.828293	down	5e-05	0.000269166	-0.280065	--	0.15215	0.275568	AMP-binding domain containing protein
LOC_Os02g08440	0.971835	up	5e-05	0.000269166	1.29272	up	5e-05	0.000269166	WRKY71
LOC_Os02g09050	-0.907863	down	5e-05	0.000269166	-0.837822	down	0.00015	0.000741693	expressed protein
LOC_Os02g09240	-0.177495	--	0.59285	0.732547	1.08096	up	0.0005	0.00219098	cytochrome P450, family 71, subfamily B, polypeptide 34
LOC_Os02g09490	-0.852518	down	5e-05	0.000269166	-0.138109	--	0.4756	0.632859	dehydrogenase
LOC_Os02g09590	0.177826	--	0.37535	0.536713	0.804978	up	0.0003	0.00138759	Ribosomal protein S21 family protein
LOC_Os02g10090	0.0767415	--	0.71945	0.82748	-0.928878	down	5e-05	0.000269166	Nse4, component of Smc5/6 DNA repair complex
LOC_Os02g10120	0.810137	up	0.00015	0.000741693	-0.341505	--	0.1144	0.220569	lipoxygenase
LOC_Os02g10350	-0.0588544	--	0.7648	0.858837	-0.725594	down	0.00025	0.00117812	Seven transmembrane MLO family protein
LOC_Os02g10850	0.69479	--	0.0628	0.136174	1.60632	up	0.00015	0.000741693	Galactose oxidase/kelch repeat superfamily protein
LOC_Os02g11110	-0.20474	--	0.30155	0.458059	-1.28676	down	5e-05	0.000269166	UDP-Glycosyltransferase superfamily protein
LOC_Os02g11720	-0.455646	--	0.06695	0.143371	-1.84908	down	5e-05	0.000269166	lysophospholipase 2
LOC_Os02g11760	0.0773381	--	0.72515	0.831408	1.00989	up	5e-05	0.000269166	pleiotropic drug resistance 12
LOC_Os02g11770	0.111759	--	0.66835	0.790627	-1.17451	down	0.00025	0.00117812	expressed protein
LOC_Os02g11859	0.625546	--	0.00685	0.0215163	1.17923	up	5e-05	0.000269166	expressed protein
LOC_Os02g11960	-2.83078	down	5e-05	0.000269166	0.252937	--	0.23315	0.382361	ABC transporter, ATP-binding protein
LOC_Os02g11980	-0.0985435	--	0.70675	0.818355	-2.64363	down	5e-05	0.000269166	Leucine-rich repeat protein kinase family protein
LOC_Os02g12010	inf	--	1	1	inf	up	5e-05	0.000269166	Leucine-rich repeat protein kinase family protein
LOC_Os02g12210	inf	--	1	1	inf	up	5e-05	0.000269166	expressed protein
LOC_Os02g12420	-0.0748741	--	1	1	6.23076	up	5e-05	0.000269166	Leucine-rich repeat protein kinase family protein
LOC_Os02g12440	-0.0311318	--	0.9325	0.962321	1.11834	up	0.0004	0.00179528	Leucine-rich repeat protein kinase family protein
LOC_Os02g12490	inf	--	1	1	inf	up	5e-05	0.000269166	expressed protein
LOC_Os02g12870	0.160925	--	0.4749	0.632181	0.896149	up	5e-05	0.000269166	expressed protein
LOC_Os02g12900	-0.745057	--	1	1	1.43001	up	5e-05	0.000269166	O-acetylserine (thiol) lyase B
LOC_Os02g12939	-0.839118	--	0.00315	0.0110185	1.21227	up	5e-05	0.000269166	expressed protein
LOC_Os02g13304	0.0922336	--	0.7029	0.815669	NA	down	5e-05	0.000269166	expressed protein
LOC_Os02g13350	-0.053886	--	0.8251	0.898092	0.937795	up	5e-05	0.000269166	nudix hydrolase homolog 8
LOC_Os02g13430	-0.255366	--	0.1897	0.327072	0.95065	up	5e-05	0.000269166	Protein kinase family protein with leucine-rich repeat domain
LOC_Os02g13460	-0.567761	--	0.0969	0.193214	1.49487	up	5e-05	0.000269166	receptor like protein 52
LOC_Os02g13510	-0.210448	--	0.3212	0.479827	-2.10413	down	5e-05	0.000269166	Protein kinase family protein with leucine-rich repeat domain
LOC_Os02g14440	0.53374	--	0.0071	0.0221839	0.763681	up	0.00015	0.000741693	expressed protein
LOC_Os02g15540	0.959029	up	5e-05	0.000269166	0.245995	--	0.2704	0.422619	expressed protein
LOC_Os02g16940	1.1653	--	0.01505	0.0419108	2.5792	up	5e-05	0.000269166	Subtilase family protein
LOC_Os02g17000	0.50272	--	1	1	1.76505	up	0.0006	0.00257655	Subtilase family protein
LOC_Os02g17090	0.680466	--	0.0189	0.0506968	1.38548	up	5e-05	0.000269166	Subtilase family protein
LOC_Os02g17360	0.0519459	--	0.78365	0.871377	-0.972997	down	5e-05	0.000269166	proteinaceous RNase P 1
LOC_Os02g17710	-0.106601	--	0.59715	0.735888	0.689836	up	0.0004	0.00179528	Protein kinase family protein with leucine-rich repeat domain
LOC_Os02g17940	-0.0825429	--	0.70475	0.817011	-2.02124	down	5e-05	0.000269166	2-oxoglutarate (2OG) and Fe(II)-dependent oxygenase superfamily protein
LOC_Os02g18000	-0.180051	--	0.50775	0.661536	0.96085	up	0.0004	0.00179528	LRR and NB-ARC domains-containing disease resistance protein
LOC_Os02g18080	-0.707799	down	0.0006	0.00257655	-0.415795	--	0.0463	0.106461	NB-ARC domain containing protein
LOC_Os02g18612	0	--	1	1	inf	up	5e-05	0.000269166	expressed protein
LOC_Os02g18784	0	--	1	1	inf	up	5e-05	0.000269166	expressed protein
LOC_Os02g24642	0	--	1	1	inf	up	5e-05	0.000269166	photosystem II reaction center protein K precursor
LOC_Os02g26670	-1.11745	down	0.0005	0.00219098	0.0575778	--	0.8367	0.90544	F-box/Kelch-repeat protein
LOC_Os02g26700	-0.965061	down	5e-05	0.000269166	0.672222	up	0.0009	0.00368732	cation transport regulator-like protein 1
LOC_Os02g26790	inf	--	1	1	inf	up	5e-05	0.000269166	expressed protein
LOC_Os02g26800	0	--	1	1	inf	up	5e-05	0.000269166	hydrolases;protein serine/threonine phosphatases
LOC_Os02g27300	inf	--	1	1	inf	up	5e-05	0.000269166	CAP (Cysteine-rich secretory proteins, Antigen 5, and Pathogenesis-related 1 protein) superfamily protein
LOC_Os02g27310	0.336766	--	0.1701	0.300585	1.18009	up	5e-05	0.000269166	cysteine-rich RLK (RECEPTOR-like protein kinase) 8
LOC_Os02g27360	-0.397156	--	0.06205	0.134873	-1.36031	down	5e-05	0.000269166	Eukaryotic aspartyl protease family protein
LOC_Os02g27592	0.383261	--	0.3961	0.557479	3.94642	up	5e-05	0.000269166	expressed protein
LOC_Os02g28030	0.276673	--	0.44825	0.607774	NA	down	5e-05	0.000269166	expressed protein
LOC_Os02g28470	0.00616638	--	0.98385	0.990068	-2.84795	down	0.00015	0.000741693	HXXXD-type acyl-transferase family protein
LOC_Os02g28900	-0.259139	--	0.395	0.556396	-3.04315	down	0.00015	0.000741693	UDP-glucosyl transferase 85A3
LOC_Os02g30110	-0.237745	--	0.22075	0.367045	-0.62679	down	0.0009	0.00368732	cytochrome P450, family 81, subfamily D, polypeptide 5
LOC_Os02g30190	inf	--	1	1	inf	up	5e-05	0.000269166	RPM1 interacting protein 4
LOC_Os02g30974	-0.316402	--	0.152	0.275344	-1.83172	down	5e-05	0.000269166	expressed protein
LOC_Os02g32970	1.26432	up	0.00035	0.00159291	1.27007	up	0.00035	0.00159291	hydrolase, alpha/beta fold family protein
LOC_Os02g32980	1.23103	up	0.0003	0.00138759	2.10452	up	5e-05	0.000269166	Cupin domain containing protein
LOC_Os02g33020	-0.103384	--	0.59945	0.737714	-0.790633	down	5e-05	0.000269166	SOUL heme-binding family protein
LOC_Os02g33030	-0.117492	--	0.59985	0.738026	-1.07374	down	5e-05	0.000269166	alpha carbonic anhydrase 1
LOC_Os02g33070	-0.0183371	--	0.9431	0.968395	1.9549	up	5e-05	0.000269166	F1F0-ATPase inhibitor protein, putative
LOC_Os02g33335	0	--	1	1	inf	up	5e-05	0.000269166	expressed protein
LOC_Os02g33540	inf	--	1	1	inf	up	5e-05	0.000269166	ILITYHIA
LOC_Os02g33560	-0.816502	--	0.0014	0.00543813	-1.15527	down	0.0001	0.000512325	bZIP protein
LOC_Os02g33580	-0.135338	--	0.5095	0.663015	1.30822	up	5e-05	0.000269166	UDP-Glycosyltransferase superfamily protein
LOC_Os02g33820	-1.64791	down	5e-05	0.000269166	-2.16844	down	5e-05	0.000269166	abscisic stress-ripening
LOC_Os02g34580	-0.274429	--	0.3434	0.503617	1.10502	up	5e-05	0.000269166	ammonium transporter 2
LOC_Os02g34860	2.55299	up	5e-05	0.000269166	2.18545	up	5e-05	0.000269166	Regulator of chromosome condensation domain containing protein
LOC_Os02g35170	1.53035	up	5e-05	0.000269166	0.188536	--	0.3715	0.532852	uncharacterized oxidoreductase yoxD
LOC_Os02g36110	2.34257	--	0.0073	0.0227108	3.92456	up	0.0009	0.00368732	cytochrome P450, family 76, subfamily C, polypeptide 4
LOC_Os02g36210	1.06936	up	5e-05	0.000269166	0.644234	--	0.00125	0.0049223	ent-kaurene synthase, chloroplast precursor
LOC_Os02g36770	0.548115	--	0.03645	0.087366	1.12359	up	5e-05	0.000269166	galactosyltransferase1
LOC_Os02g36940	0.0102613	--	0.95745	0.976506	0.706259	up	0.00015	0.000741693	PLANT CADMIUM RESISTANCE 2
LOC_Os02g37160	-1.66333	down	5e-05	0.000269166	-0.149103	--	0.55855	0.704801	heavy metal transport/detoxification protein
LOC_Os02g37180	-1.0416	down	0.00065	0.00276647	-0.383276	--	0.16155	0.288674	expressed protein
LOC_Os02g37330	0.314698	--	0.1654	0.294049	0.962283	up	0.0001	0.000512325	Heavy metal transport/detoxification superfamily protein
LOC_Os02g38050	-0.487477	--	0.05915	0.129848	-0.886274	down	0.00065	0.00276647	ubiquitin-associated (UBA)/TS-N domain-containing protein / octicosapeptide/Phox/Bemp1 (PB1) domain-containing protein
LOC_Os02g38840	0.614702	--	0.00405	0.013684	0.865639	up	5e-05	0.000269166	glucose-6-phosphate dehydrogenase 6
LOC_Os02g39330	0.42717	--	0.0684	0.145819	0.849673	up	0.0004	0.00179528	homolog of carrot EP3-3 chitinase
LOC_Os02g39660	-0.248426	--	0.27655	0.42972	1.02632	up	5e-05	0.000269166	EF-TU receptor
LOC_Os02g39880	-0.00467841	--	0.97825	0.987245	1.1145	up	0.0003	0.00138759	phospholipid N-methyltransferase
LOC_Os02g39930	-0.535317	--	0.0344	0.0832941	-0.94308	down	0.0005	0.00219098	temperature-induced lipocalin
LOC_Os02g39950	0.0249317	--	0.91205	0.950664	-1.14921	down	5e-05	0.000269166	calcium-binding EF hand family protein
LOC_Os02g40010	-0.038767	--	0.8727	0.927551	1.07768	up	5e-05	0.000269166	adenine phosphoribosyl transferase 2
LOC_Os02g40110	0.331182	--	0.21465	0.35946	1.24241	up	5e-05	0.000269166	SPla/RYanodine receptor (SPRY) domain-containing protein
LOC_Os02g40180	-0.116423	--	0.56675	0.711531	-4.28647	down	5e-05	0.000269166	Leucine-rich repeat protein kinase family protein
LOC_Os02g40280	-0.544084	--	0.1531	0.27689	NA	down	5e-05	0.000269166	Argonaute family protein
LOC_Os02g40340	-0.15597	--	0.50385	0.658105	-4.27058	down	5e-05	0.000269166	expressed protein
LOC_Os02g41510	0.732894	--	0.04715	0.108027	1.39186	up	0.0007	0.00295353	myb domain protein 15
LOC_Os02g41630	-0.962443	down	5e-05	0.000269166	-0.0799567	--	0.67365	0.794512	phenylalanine ammonia-lyase
LOC_Os02g41650	-0.895924	down	5e-05	0.000269166	-0.447973	--	0.01675	0.0458156	phenylalanine ammonia-lyase
LOC_Os02g41680	0.182675	--	0.6041	0.741428	1.16702	up	0.0007	0.00295353	PHE ammonia lyase 1
LOC_Os02g41710	0.211623	--	1	1	1.68672	up	0.0007	0.00295353	cyclic nucleotide-gated channel 15
LOC_Os02g41954	1.39538	up	5e-05	0.000269166	-1.8599	down	5e-05	0.000269166	gibberellin 2-beta-dioxygenase 7
LOC_Os02g42150	0.162023	--	0.3913	0.552756	0.791652	up	5e-05	0.000269166	wall associated kinase 5
LOC_Os02g42160	0	--	1	1	inf	up	5e-05	0.000269166	wall associated kinase 5
LOC_Os02g43080	0.960589	up	5e-05	0.000269166	-0.87072	down	0.00015	0.000741693	PPR repeat domain containing protein
LOC_Os02g43090	-0.215379	--	0.2581	0.408234	-1.01406	down	5e-05	0.000269166	fatty acyl-ACP thioesterases B
LOC_Os02g43360	-0.278551	--	0.18135	0.315916	0.999522	up	5e-05	0.000269166	cytochrome B5 isoform E
LOC_Os02g43790	0.769181	up	0.0003	0.00138759	1.1576	up	5e-05	0.000269166	ethylene-responsive transcription factor
LOC_Os02g44610	-0.995823	down	0.0002	0.000963148	0.000988149	--	0.9933	0.995234	protein kinase
LOC_Os02g44820	0.0555265	--	0.78605	0.872974	0.954752	up	5e-05	0.000269166	SEC14 cytosolic factor family protein / phosphoglyceride transfer family protein
LOC_Os02g44880	1.1705	--	0.0011	0.00439807	1.48567	up	0.0001	0.000512325	Arabidopsis protein of unknown function (DUF241)
LOC_Os02g45170	0.231749	--	0.24585	0.396851	0.891589	up	5e-05	0.000269166	Serine/threonine-protein kinase WNK (With No Lysine)-related
LOC_Os02g45520	-0.415006	--	0.05185	0.116714	1.28572	up	5e-05	0.000269166	Major Facilitator Superfamily with SPX (SYG1/Pho81/XPR1) domain-containing protein
LOC_Os02g45930	0.317226	--	0.12685	0.239247	0.719751	up	0.00045	0.00199452	oxidative stress 3
LOC_Os02g47090	1.14246	--	0.00375	0.0128067	2.10627	up	5e-05	0.000269166	peptide transporter 2
LOC_Os02g47560	-0.195473	--	0.34555	0.50591	-0.765299	down	0.00035	0.00159291	P-loop containing nucleoside triphosphate hydrolases superfamily protein
LOC_Os02g47620	-0.362301	--	0.0545	0.1215	-1.01634	down	5e-05	0.000269166	alpha/beta-Hydrolases superfamily protein
LOC_Os02g47980	-0.280615	--	0.25435	0.403832	-2.07032	down	5e-05	0.000269166	Protein of unknown function, DUF617
LOC_Os02g48000	-0.492133	--	0.0133	0.0377547	-1.14778	down	5e-05	0.000269166	RabGAP/TBC domain-containing protein
LOC_Os02g48210	-0.902434	down	5e-05	0.000269166	-0.956541	down	5e-05	0.000269166	lectin-like protein kinase
LOC_Os02g48740	-0.568736	--	0.00455	0.0151385	-0.693687	down	0.00075	0.00313869	fimbrin-like protein 2
LOC_Os02g48870	1.53358	up	0.00015	0.000741693	1.05695	--	0.00415	0.0139764	aspartic proteinase nepenthesin-2 precursor
LOC_Os02g49650	-1.25433	down	0.00015	0.000741693	0.061922	--	0.79495	0.878821	leaf senescence related protein
LOC_Os02g49670	1.85067	up	5e-05	0.000269166	0.530881	--	0.07965	0.164853	zinc knuckle family protein
LOC_Os02g50330	-0.998764	down	5e-05	0.000269166	-2.73581	down	5e-05	0.000269166	RNA-dependent RNA polymerase
LOC_Os02g50350	-0.406585	--	0.0378	0.0900102	-0.704129	down	0.0003	0.00138759	pyrimidine 1
LOC_Os02g50460	0.298303	--	0.2749	0.427829	1.14242	up	5e-05	0.000269166	CYS, MET, PRO, and GLY protein 1
LOC_Os02g50470	0.926022	--	0.0054	0.0175565	2.30576	up	5e-05	0.000269166	expressed protein
LOC_Os02g50540	inf	up	5e-05	0.000269166	inf	--	1	1	expressed protein
LOC_Os02g50960	0.915593	--	0.0054	0.0175565	1.4586	up	5e-05	0.000269166	Auxin efflux carrier family protein
LOC_Os02g51030	0.013658	--	0.94635	0.970345	-0.728527	down	0.0005	0.00219098	S-adenosyl-L-methionine-dependent methyltransferases superfamily protein
LOC_Os02g51404	inf	up	5e-05	0.000269166	0	--	1	1	expressed protein
LOC_Os02g51750	-0.811422	down	0.0007	0.00295353	-0.351927	--	0.11345	0.219107	annexin
LOC_Os02g52010	1.02696	up	0.00015	0.000741693	-0.355572	--	0.2189	0.364749	phosphate-induced protein 1
LOC_Os02g52150	0.00148563	--	0.99385	0.995577	-0.702504	down	0.00055	0.00238481	HSP20-like chaperones superfamily protein
LOC_Os02g52280	0.526668	--	0.0314	0.0772143	-0.983573	down	0.00065	0.00276647	expressed protein
LOC_Os02g52620	-1.15815	down	0.00015	0.000741693	0.2531	--	0.3311	0.490424	expressed protein
LOC_Os02g53210	-0.528454	--	0.0066	0.0208454	-0.710834	down	0.00015	0.000741693	expressed protein
LOC_Os02g53240	-3.37337	down	5e-05	0.000269166	-4.68659	down	5e-05	0.000269166	expressed protein
LOC_Os02g53835	-1.21968	down	5e-05	0.000269166	0.0024678	--	0.98985	0.993321	expressed protein
LOC_Os02g54890	-1.08785	down	5e-05	0.000269166	-0.235411	--	0.25485	0.404413	UDP-glucuronate 4-epimerase
LOC_Os02g55640	-0.1716	--	0.37	0.531385	-0.639936	down	0.0008	0.00332315	Proteasome maturation factor UMP1
LOC_Os02g56219	0.0381378	--	0.85225	0.915039	-1.47999	down	5e-05	0.000269166	Acyl-CoA N-acyltransferases (NAT) superfamily protein
LOC_Os02g56840	-0.334776	--	0.0824	0.16937	-0.686495	down	0.0004	0.00179528	phloem protein 2-B1
LOC_Os02g57720	-1.01712	down	5e-05	0.000269166	-1.07758	down	5e-05	0.000269166	aquaporin protein
LOC_Os02g58270	-0.178415	--	0.38575	0.547213	-0.722331	down	0.0008	0.00332315	metallo-beta-lactamase family protein
LOC_Os03g01490	0	--	1	1	inf	up	5e-05	0.000269166	expressed protein
LOC_Os03g01580	-0.118959	--	0.5498	0.697609	-1.03812	down	5e-05	0.000269166	Phosphatidylinositol N-acetyglucosaminlytransferase subunit P-related
LOC_Os03g01730	-0.292733	--	0.44045	0.600488	2.02684	up	5e-05	0.000269166	expressed protein
LOC_Os03g01740	0.466804	--	0.06845	0.145907	0.981406	up	0.0001	0.000512325	expressed protein
LOC_Os03g02070	0.163067	--	0.52875	0.679649	-1.12361	down	0.0004	0.00179528	Copper transport protein family
LOC_Os03g02570	inf	--	1	1	inf	up	5e-05	0.000269166	Dihydrodipicolinate reductase, bacterial/plant
LOC_Os03g02830	-0.119143	--	0.53875	0.688227	-0.710574	down	0.00035	0.00159291	ALA-interacting subunit 5
LOC_Os03g03034	0.411322	--	0.14805	0.269709	1.22203	up	5e-05	0.000269166	2-oxoglutarate (2OG) and Fe(II)-dependent oxygenase superfamily protein
LOC_Os03g03450	0.901475	up	0.0002	0.000963148	0.718433	--	0.004	0.0135377	anthranilate phosphoribosyltransferase, chloroplast precursor
LOC_Os03g03700	0.72497	up	0.0008	0.00332315	0.82031	up	0.00015	0.000741693	MLO domain containing protein
LOC_Os03g03724	0.44112	--	0.0369	0.0882596	-1.72723	down	5e-05	0.000269166	expressed protein
LOC_Os03g04060	-0.673813	down	0.00055	0.00238481	0.930048	up	5e-05	0.000269166	CHIT16 - Chitinase family protein precursor
LOC_Os03g04070	0.36993	--	0.0812	0.167392	1.23363	up	5e-05	0.000269166	NAC domain containing protein 36
LOC_Os03g04740	-0.87298	down	0.0002	0.000963148	-1.11844	down	5e-05	0.000269166	expressed protein
LOC_Os03g04970	-0.233845	--	0.21625	0.361486	-0.694678	down	0.0002	0.000963148	heat shock protein 60
LOC_Os03g05920	0.954413	up	5e-05	0.000269166	0.859276	up	0.00035	0.00159291	expressed protein
LOC_Os03g06970	-1.26076	down	5e-05	0.000269166	-0.669757	--	0.01395	0.0392991	tetratricopeptide repeat domain containing protein
LOC_Os03g07370	-0.00131022	--	0.9959	0.996917	0.724201	up	0.00045	0.00199452	HNH endonuclease
LOC_Os03g07570	-0.16602	--	0.40885	0.570085	-0.689009	down	0.0005	0.00219098	alanine:glyoxylate aminotransferase 2
LOC_Os03g08170	-1.12867	down	5e-05	0.000269166	-0.280009	--	0.2419	0.392843	protein kinase APK1B, chloroplast precursor
LOC_Os03g08320	1.56141	up	5e-05	0.000269166	2.14763	up	5e-05	0.000269166	ZIM domain containing protein
LOC_Os03g08330	0.438077	--	0.26505	0.41638	1.4561	up	0.0005	0.00219098	jasmonate-zim-domain protein 1
LOC_Os03g08754	-0.0998638	--	0.64065	0.769977	-1.78788	down	5e-05	0.000269166	K-box region and MADS-box transcription factor family protein
LOC_Os03g09070	0.659885	--	0.0117	0.0339022	1.14668	up	5e-05	0.000269166	Outer arm dynein light chain 1 protein
LOC_Os03g10300	1.69323	up	0.00065	0.00276647	1.94347	up	0.00015	0.000741693	haemolysin-III
LOC_Os03g10640	-0.418669	--	0.0368	0.0880599	1.27059	up	5e-05	0.000269166	calcium ATPase 2
LOC_Os03g10880	0.338276	--	0.09395	0.188426	0.808171	up	5e-05	0.000269166	Phototropic-responsive NPH3 family protein
LOC_Os03g10950	0.0297064	--	0.8822	0.933125	0.846911	up	0.00015	0.000741693	Protein phosphatase 2C family protein
LOC_Os03g11900	0.902391	up	5e-05	0.000269166	1.1823	up	5e-05	0.000269166	transporter family protein
LOC_Os03g12470	-0.0987495	--	0.631	0.762566	0.720698	up	0.0005	0.00219098	Protein kinase superfamily protein
LOC_Os03g13050	-0.542228	--	0.0784	0.162796	1.09615	up	0.0002	0.000963148	Protein of unknown function (DUF607)
LOC_Os03g13210	2.18066	up	0.0001	0.000512325	2.63948	up	5e-05	0.000269166	peroxidase precursor
LOC_Os03g13300	1.29629	up	5e-05	0.000269166	0.929288	up	5e-05	0.000269166	glutamate decarboxylase
LOC_Os03g13690	0	--	1	1	inf	up	5e-05	0.000269166	Mevalonate/galactokinase family protein
LOC_Os03g13770	0.0870698	--	0.6874	0.804506	0.844024	up	0.0001	0.000512325	expressed protein
LOC_Os03g13976	0.387513	--	0.4516	0.61085	NA	down	5e-05	0.000269166	expressed protein
LOC_Os03g14050	0.321888	--	0.1511	0.274064	-1.00969	down	5e-05	0.000269166	Pathogenesis-related thaumatin superfamily protein
LOC_Os03g14370	0.703245	--	0.0024	0.00870196	0.832604	up	0.00045	0.00199452	ACT domain repeat 8
LOC_Os03g14690	-0.668967	down	0.00065	0.00276647	0.0617296	--	0.7418	0.843123	vacuolar ATP synthase 98 kDa subunit
LOC_Os03g14880	-0.875949	down	0.00085	0.00350608	-0.18766	--	0.43985	0.599928	expressed protein
LOC_Os03g15080	0.228879	--	0.49	0.645874	1.53022	up	0.0001	0.000512325	expressed protein
LOC_Os03g15250	-0.209934	--	1	1	1.78633	up	5e-05	0.000269166	receptor lectin kinase
LOC_Os03g15270	0.502559	--	0.20375	0.345459	2.29705	up	5e-05	0.000269166	carboxyesterase 17
LOC_Os03g15460	0.580322	--	0.0415	0.0972666	-1.56473	down	0.00025	0.00117812	expressed protein
LOC_Os03g15780	0.873458	up	5e-05	0.000269166	1.06969	up	5e-05	0.000269166	anthranilate synthase component I-1, chloroplast precursor
LOC_Os03g16000	-0.12801	--	0.5809	0.722983	0.810708	up	0.0002	0.000963148	SH3 domain-containing protein
LOC_Os03g16150	0.213269	--	0.4998	0.654557	1.06289	up	0.00065	0.00276647	Glucose-1-phosphate adenylyltransferase family protein
LOC_Os03g16700	0.255029	--	0.18725	0.323785	0.690264	up	0.00045	0.00199452	TRF-like 2
LOC_Os03g16950	1.02248	--	0.0019	0.00710331	2.88438	up	5e-05	0.000269166	receptor-like protein kinase-related family protein
LOC_Os03g17470	-0.850116	down	5e-05	0.000269166	-0.490717	--	0.01255	0.0359591	IN2-1 protein
LOC_Os03g17700	0.424376	--	0.0356	0.0856891	0.910701	up	5e-05	0.000269166	mitogen-activated protein kinase 3
LOC_Os03g18130	-1.01001	--	0.01595	0.0440115	1.71049	up	5e-05	0.000269166	asparagine synthetase 2
LOC_Os03g18740	0.881777	--	0.002	0.00742979	1.16258	up	5e-05	0.000269166	NAD(P)-binding Rossmann-fold superfamily protein
LOC_Os03g18790	0.311861	--	0.296	0.451792	1.05462	up	0.0007	0.00295353	PLAC8 family protein
LOC_Os03g18850	1.29936	up	0.0002	0.000963148	0.344263	--	0.29265	0.448067	pathogenesis-related Bet v I family protein
LOC_Os03g19370	-0.962718	down	0.0001	0.000512325	-1.51869	down	5e-05	0.000269166	CPuORF4 - conserved peptide uORF-containing transcript
LOC_Os03g19380	-0.703888	down	0.00055	0.00238481	-0.294219	--	0.12805	0.241014	calvin cycle protein CP12
LOC_Os03g19452	-0.234819	--	0.51495	0.667739	1.41496	up	0.0003	0.00138759	Calcium-dependent phosphotriesterase superfamily protein
LOC_Os03g19560	-0.472474	--	0.01475	0.0411932	-0.935916	down	5e-05	0.000269166	high chlorophyll fluorescent 107
LOC_Os03g20550	-0.798942	down	0.00055	0.00238481	-0.402133	--	0.06685	0.143195	WRKY55
LOC_Os03g20600	0.728029	--	0.0075	0.0232383	1.02049	up	0.0001	0.000512325	serine-rich protein-related
LOC_Os03g20670	-0.412129	--	0.0347	0.0839015	-0.670235	down	0.00085	0.00350608	ELMO/CED-12 family protein
LOC_Os03g21030	-0.56158	--	0.0052	0.0169999	-0.761174	down	0.0002	0.000963148	Arabidopsis NAC domain containing protein 87
LOC_Os03g22210	0.0680825	--	0.82455	0.897752	1.16137	up	0.0002	0.000963148	Pollen Ole e 1 allergen and extensin family protein
LOC_Os03g22230	0.442667	--	0.18885	0.325913	1.60402	up	5e-05	0.000269166	Pollen Ole e 1 allergen and extensin family protein
LOC_Os03g22490	0.252517	--	0.2044	0.346306	0.862543	up	5e-05	0.000269166	expressed protein
LOC_Os03g22634	0.414105	--	0.14605	0.266861	-3.98241	down	0.00045	0.00199452	terpene synthase 21
LOC_Os03g22720	inf	up	5e-05	0.000269166	inf	--	1	1	expressed protein
LOC_Os03g22740	0.0102794	--	0.9581	0.976874	-0.928716	down	5e-05	0.000269166	NOP56-like pre RNA processing ribonucleoprotein
LOC_Os03g22820	0.134565	--	0.7996	0.881767	1.95118	up	0.0006	0.00257655	expressed protein
LOC_Os03g23980	-0.188717	--	0.3476	0.508063	-0.701598	down	0.0009	0.00368732	NAD(P)-binding Rossmann-fold superfamily protein
LOC_Os03g24630	0.396788	--	0.18135	0.315916	-2.07262	down	0.0003	0.00138759	hydrolases;protein serine/threonine phosphatases
LOC_Os03g25050	-0.211742	--	0.3559	0.516761	-1.39982	down	5e-05	0.000269166	chaperonin 10
LOC_Os03g25500	-0.412905	--	0.04235	0.0989207	-0.695267	down	0.0006	0.00257655	cytochrome P450, family 709, subfamily B, polypeptide 2
LOC_Os03g25750	0.808069	up	0.0006	0.00257655	-0.243266	--	0.335	0.494593	SNARE associated Golgi protein
LOC_Os03g26229	0.0951343	--	0.7296	0.834578	-4.0091	down	0.0006	0.00257655	Ribosomal protein S4
LOC_Os03g27003	0.18388	--	0.62645	0.759031	1.57249	up	5e-05	0.000269166	expressed protein
LOC_Os03g27230	0.267202	--	0.2041	0.345914	0.738994	up	0.0003	0.00138759	Class-II DAHP synthetase family protein
LOC_Os03g27830	inf	up	5e-05	0.000269166	inf	--	1	1	expressed protein
LOC_Os03g27990	1.83751	up	5e-05	0.000269166	0.420102	--	0.1751	0.307418	STRUBBELIG-RECEPTOR FAMILY 7 precursor
LOC_Os03g29190	-1.21935	down	5e-05	0.000269166	0.0766592	--	0.70265	0.815487	PDI
LOC_Os03g29240	-0.881495	down	0.0001	0.000512325	-1.18761	down	5e-05	0.000269166	PDI
LOC_Os03g29930	0.488046	--	0.03465	0.0837983	0.949079	up	5e-05	0.000269166	expressed protein
LOC_Os03g30840	inf	up	5e-05	0.000269166	0	--	1	1	expressed protein
LOC_Os03g30890	1.36481	up	5e-05	0.000269166	0.354456	--	0.19585	0.335107	S-locus-like receptor protein kinase
LOC_Os03g31160	-0.596966	--	0.0428	0.0998176	-1.55293	down	5e-05	0.000269166	expressed protein
LOC_Os03g32302	inf	--	1	1	inf	up	5e-05	0.000269166	expressed protein
LOC_Os03g32330	inf	--	1	1	inf	up	5e-05	0.000269166	expressed protein
LOC_Os03g32470	1.74189	up	0.0007	0.00295353	1.00278	--	0.03175	0.0779427	leucoanthocyanidin dioxygenase
LOC_Os03g34040	-0.0500922	--	0.8041	0.884794	-0.804198	down	5e-05	0.000269166	Ribosomal protein S5 family protein
LOC_Os03g36080	0.150108	--	0.43805	0.598224	-1.47189	down	5e-05	0.000269166	expressed protein
LOC_Os03g37090	-1.33128	down	0.00015	0.000741693	0.198634	--	0.48065	0.637465	expressed protein
LOC_Os03g37411	-0.227326	--	0.40405	0.565322	-1.79836	down	5e-05	0.000269166	MATE efflux family protein
LOC_Os03g37730	inf	up	5e-05	0.000269166	0	--	1	1	expressed protein
LOC_Os03g37864	inf	up	5e-05	0.000269166	inf	--	1	1	expressed protein
LOC_Os03g37878	inf	up	5e-05	0.000269166	0	--	1	1	expressed protein
LOC_Os03g38350	0.797264	up	0.00045	0.00199452	-0.112743	--	0.6492	0.77638	expressed protein
LOC_Os03g38359	inf	up	5e-05	0.000269166	0	--	1	1	expressed protein
LOC_Os03g38730	-0.232788	--	0.23615	0.385979	-1.2163	down	5e-05	0.000269166	Peroxisomal membrane 22 kDa (Mpv17/PMP22) family protein
LOC_Os03g38800	-1.32069	down	5e-05	0.000269166	-1.18887	down	5e-05	0.000269166	AAA family ATPase
LOC_Os03g39860	1.83654	up	5e-05	0.000269166	0.283525	--	0.41205	0.573139	acyl carrier protein
LOC_Os03g40194	1.12246	up	0.00015	0.000741693	0.00354205	--	0.98145	0.988892	disease resistance RPP13-like protein 1
LOC_Os03g40260	-0.3286	--	0.0927	0.186384	-0.727914	down	0.0002	0.000963148	Regulator of chromosome condensation (RCC1) family protein
LOC_Os03g40670	0.220237	--	0.2706	0.422851	0.810093	up	5e-05	0.000269166	PLC-like phosphodiesterases superfamily protein
LOC_Os03g41438	1.14015	up	0.00025	0.00117812	0.333146	--	0.25	0.399995	serpin domain containing protein
LOC_Os03g42130	-0.918892	down	5e-05	0.000269166	-0.315372	--	0.1073	0.209642	gibberellin 20 oxidase 2
LOC_Os03g42280	2.66569	up	5e-05	0.000269166	-0.41114	--	1	1	B3 DNA binding domain containing protein
LOC_Os03g44710	0.152281	--	0.6618	0.785768	1.29868	up	0.0002	0.000963148	plant-specific transcription factor YABBY family protein
LOC_Os03g45450	1.38603	up	0.00085	0.00350608	0.519043	--	0.21155	0.355444	WRKY60
LOC_Os03g45970	-0.689045	down	0.0002	0.000963148	-0.0712463	--	0.709	0.82001	expressed protein
LOC_Os03g46040	-0.818368	down	0.0004	0.00179528	0.238443	--	0.2442	0.395292	expressed protein
LOC_Os03g46060	-0.0410103	--	0.8534	0.915745	0.860005	up	0.00015	0.000741693	osmotin 34
LOC_Os03g46200	0.350804	--	0.1426	0.261939	1.04852	up	5e-05	0.000269166	Acyl-CoA N-acyltransferases (NAT) superfamily protein
LOC_Os03g47050	inf	up	5e-05	0.000269166	inf	--	1	1	expressed protein
LOC_Os03g47564	inf	--	1	1	inf	up	5e-05	0.000269166	expressed protein
LOC_Os03g48320	-0.938849	down	0.0001	0.000512325	0.100065	--	0.63815	0.768059	disease resistance RPP13-like protein 1
LOC_Os03g48626	0.807435	up	0.00035	0.00159291	0.0485762	--	0.83155	0.902172	expressed protein
LOC_Os03g48780	0.537181	--	0.04045	0.0952135	0.934556	up	0.0003	0.00138759	germin-like protein 4
LOC_Os03g50880	-1.09227	down	5e-05	0.000269166	-0.514923	--	0.0089	0.0268784	class I glutamine amidotransferase
LOC_Os03g52170	0.186419	--	0.3247	0.483557	0.947575	up	5e-05	0.000269166	4-hydroxy-3-methylbut-2-enyl diphosphate reductase
LOC_Os03g53070	-0.693842	down	0.0004	0.00179528	-0.767294	down	5e-05	0.000269166	prenylated rab acceptor
LOC_Os03g53845	inf	up	5e-05	0.000269166	0	--	1	1	expressed protein
LOC_Os03g54160	0.25021	--	0.5229	0.674596	1.59591	up	5e-05	0.000269166	K-box region and MADS-box transcription factor family protein
LOC_Os03g55240	-1.06112	down	5e-05	0.000269166	-0.86289	down	5e-05	0.000269166	cytochrome P450
LOC_Os03g55540	0.321669	--	0.1126	0.21781	0.812105	up	0.00025	0.00117812	salt tolerance zinc finger
LOC_Os03g57560	2.21877	up	5e-05	0.000269166	0.223412	--	1	1	piwi domain containing protein
LOC_Os03g58790	-0.327254	--	0.116	0.223043	-1.01311	down	5e-05	0.000269166	P-loop containing nucleoside triphosphate hydrolases superfamily protein
LOC_Os03g61310	-0.0967639	--	0.68475	0.802567	0.820968	up	0.0007	0.00295353	receptor-like protein kinase 1
LOC_Os03g61800	-0.0930569	--	0.6539	0.779848	-1.03954	down	5e-05	0.000269166	Pectin lyase-like superfamily protein
LOC_Os03g61829	0.596945	--	0.00405	0.013684	0.931915	up	5e-05	0.000269166	Haloacid dehalogenase-like hydrolase (HAD) superfamily protein
LOC_Os03g62200	-0.875531	down	5e-05	0.000269166	0.163643	--	0.4103	0.571462	ammonium transporter protein
LOC_Os03g62340	0.714654	up	0.0005	0.00219098	0.317616	--	0.09825	0.195364	protein kinase family protein
LOC_Os03g62490	-0.234586	--	0.2192	0.365122	-0.820368	down	5e-05	0.000269166	prohibitin 2
LOC_Os03g63250	1.34099	up	5e-05	0.000269166	-0.393037	--	0.11235	0.21741	brefeldin A-sensitive Golgi protein-like
LOC_Os03g63999	-0.488256	--	0.17115	0.302004	1.65613	up	5e-05	0.000269166	expressed protein
LOC_Os03g64010	-0.238563	--	0.42875	0.589266	1.21976	up	5e-05	0.000269166	expressed protein
LOC_Os03g64020	-0.142833	--	0.4871	0.643235	-0.706503	down	0.0005	0.00219098	PGR5-LIKE A
LOC_Os03g64320	-0.0758238	--	0.71625	0.82523	-1.81479	down	5e-05	0.000269166	COP1-interacting protein-related
LOC_Os04g02030	0.342105	--	1	1	2.15625	up	0.0007	0.00295353	LRR and NB-ARC domains-containing disease resistance protein
LOC_Os04g02050	-0.0251061	--	0.89825	0.942572	-0.715358	down	0.00015	0.000741693	Pseudouridine synthase/archaeosine transglycosylase-like family protein
LOC_Os04g02060	0	--	1	1	inf	up	5e-05	0.000269166	expressed protein
LOC_Os04g02070	-0.291307	--	1	1	4.19797	up	5e-05	0.000269166	exocyst subunit exo70 family protein F1
LOC_Os04g02580	0	--	1	1	inf	up	5e-05	0.000269166	Plant protein of unknown function (DUF827)
LOC_Os04g02620	0.370163	--	0.22275	0.369579	-1.45803	down	0.00065	0.00276647	beta-ketoacyl reductase 1
LOC_Os04g02670	0.575415	--	0.0266	0.0673121	-2.22147	down	5e-05	0.000269166	expressed protein
LOC_Os04g02890	inf	--	1	1	inf	up	5e-05	0.000269166	expressed protein
LOC_Os04g02970	-0.299384	--	0.3665	0.527737	-1.54271	down	0.0004	0.00179528	Subtilase family protein
LOC_Os04g03830	0	--	1	1	inf	up	5e-05	0.000269166	wall associated kinase 5
LOC_Os04g03920	-0.0740945	--	1	1	3.63667	up	5e-05	0.000269166	expressed protein
LOC_Os04g04670	-0.300551	--	0.32075	0.479327	1.24088	up	5e-05	0.000269166	Concanavalin A-like lectin protein kinase family protein
LOC_Os04g05650	0.246933	--	0.2472	0.397863	NA	down	5e-05	0.000269166	expressed protein
LOC_Os04g06520	-0.847332	--	0.006	0.0192128	2.89722	up	5e-05	0.000269166	expressed protein
LOC_Os04g06590	0	--	1	1	inf	up	5e-05	0.000269166	Protein of unknown function (DUF594)
LOC_Os04g06850	0.206966	--	0.35275	0.513466	NA	down	5e-05	0.000269166	Protein of unknown function (DUF594)
LOC_Os04g07110	-0.473751	--	0.1443	0.264376	-1.52568	down	0.0005	0.00219098	Protein of unknown function (DUF594)
LOC_Os04g08320	-0.290121	--	0.14465	0.264878	-0.788383	down	0.00025	0.00117812	Integral membrane HRF1 family protein
LOC_Os04g08415	inf	--	1	1	inf	up	5e-05	0.000269166	expressed protein
LOC_Os04g08630	inf	--	1	1	inf	up	5e-05	0.000269166	expressed protein
LOC_Os04g09260	0.149104	--	0.7123	0.822393	NA	down	5e-05	0.000269166	HXXXD-type acyl-transferase family protein
LOC_Os04g09900	1.13792	up	5e-05	0.000269166	3.41967	up	5e-05	0.000269166	ent-kaurene synthase, chloroplast precursor
LOC_Os04g09920	0.96711	--	0.0068	0.0213816	2.39748	up	5e-05	0.000269166	cytochrome P450, family 71, subfamily B, polypeptide 34
LOC_Os04g10000	1.65709	up	0.0002	0.000963148	2.14417	up	5e-05	0.000269166	sex determination protein tasselseed-2
LOC_Os04g10010	2.15476	up	5e-05	0.000269166	0.403721	--	0.2843	0.43862	sex determination protein tasselseed-2
LOC_Os04g10060	1.70547	up	0.0002	0.000963148	2.75498	up	5e-05	0.000269166	ent-kaurene synthase, chloroplast precursor
LOC_Os04g10160	1.84717	up	5e-05	0.000269166	3.09587	up	5e-05	0.000269166	cytochrome P450
LOC_Os04g10214	inf	--	1	1	inf	up	5e-05	0.000269166	expressed protein
LOC_Os04g10460	-0.395979	--	0.1125	0.217651	-1.72982	down	5e-05	0.000269166	Amidase family protein
LOC_Os04g10530	inf	--	1	1	inf	up	5e-05	0.000269166	Amidase family protein
LOC_Os04g10940	0.348786	--	0.1748	0.307021	-1.47374	down	5e-05	0.000269166	expressed protein
LOC_Os04g12070	0	--	1	1	inf	up	5e-05	0.000269166	expressed protein
LOC_Os04g12140	0.626832	--	1	1	1.75573	up	0.0002	0.000963148	Zinc finger (C3HC4-type RING finger) family protein
LOC_Os04g12540	0.21362	--	0.3414	0.501465	-2.05477	down	5e-05	0.000269166	receptor-like protein kinase 1
LOC_Os04g12690	0.980104	--	0.1002	0.198398	3.49161	up	0.0001	0.000512325	Uridine diphosphate glycosyltransferase 74E2
LOC_Os04g12830	-0.394814	--	0.34905	0.50955	NA	down	5e-05	0.000269166	NB-ARC domain-containing disease resistance protein
LOC_Os04g12850	-0.433598	--	0.2925	0.447898	NA	down	5e-05	0.000269166	expressed protein
LOC_Os04g12900	-0.142465	--	0.5948	0.734041	1.11502	up	5e-05	0.000269166	Uridine diphosphate glycosyltransferase 74E2
LOC_Os04g12960	0.0786004	--	0.74735	0.846952	1.56575	up	5e-05	0.000269166	UDP-glucosyltransferase 74F2
LOC_Os04g12980	0.113761	--	0.60245	0.740106	-1.9927	down	5e-05	0.000269166	UDP-glucosyltransferase 74F2
LOC_Os04g13210	-0.111875	--	0.5586	0.704844	-1.48808	down	5e-05	0.000269166	multidrug resistance-associated protein 10
LOC_Os04g15920	-0.0790207	--	0.7154	0.824609	1.2184	up	5e-05	0.000269166	cinnamyl alcohol dehydrogenase 9
LOC_Os04g16722	-0.0091916	--	0.96785	0.982109	0.906556	up	0.00035	0.00159291	expressed protein
LOC_Os04g16770	-1.12501	down	5e-05	0.000269166	0.258949	--	0.239	0.389451	photosynthetic reaction center protein
LOC_Os04g17050	-0.108154	--	0.59125	0.731289	-1.14528	down	5e-05	0.000269166	Glutathione S-transferase family protein
LOC_Os04g17700	0.0644893	--	0.8203	0.895075	1.35325	up	5e-05	0.000269166	expressed protein
LOC_Os04g18090	0.539764	--	0.0049	0.0161481	1.48636	up	5e-05	0.000269166	histone H1-3
LOC_Os04g19740	0.123677	--	0.6381	0.768024	-1.26271	down	0.0003	0.00138759	Transketolase
LOC_Os04g20210	-0.557259	--	1	1	4.57468	up	5e-05	0.000269166	expressed protein
LOC_Os04g21130	-0.652689	--	0.0212	0.0557515	-2.33246	down	5e-05	0.000269166	phloem protein 2-B12
LOC_Os04g21350	-0.235522	--	0.24175	0.392685	1.10991	up	5e-05	0.000269166	expressed protein
LOC_Os04g21820	0.139767	--	0.46465	0.622923	-4.3082	down	5e-05	0.000269166	wall associated kinase 5
LOC_Os04g22120	-0.0630741	--	0.79745	0.880377	1.60941	up	5e-05	0.000269166	Concanavalin A-like lectin protein kinase family protein
LOC_Os04g23040	inf	--	1	1	inf	up	5e-05	0.000269166	expressed protein
LOC_Os04g24770	inf	--	1	1	inf	up	5e-05	0.000269166	expressed protein
LOC_Os04g25900	-0.58805	--	0.08535	0.174303	NA	down	5e-05	0.000269166	NB-ARC domain-containing disease resistance protein
LOC_Os04g25990	0.147682	--	0.50965	0.663126	-2.77089	down	5e-05	0.000269166	S-adenosyl-L-methionine-dependent methyltransferases superfamily protein
LOC_Os04g26320	-0.0452188	--	0.8157	0.892223	-3.84104	down	5e-05	0.000269166	Mannose-binding lectin superfamily protein
LOC_Os04g26380	0.478583	--	0.2418	0.392733	NA	down	5e-05	0.000269166	Eukaryotic aspartyl protease family protein
LOC_Os04g26400	-0.163489	--	0.73715	0.839895	NA	down	5e-05	0.000269166	expressed protein
LOC_Os04g26590	-0.476078	--	0.35505	0.515873	NA	down	5e-05	0.000269166	expressed protein
LOC_Os04g26920	-0.169019	--	0.4523	0.611486	1.0474	up	5e-05	0.000269166	NAD(P)-linked oxidoreductase superfamily protein
LOC_Os04g27020	-0.972837	--	0.0039	0.0132497	-3.49636	down	5e-05	0.000269166	cytochrome P450, family 71 subfamily B, polypeptide 7
LOC_Os04g27250	0.150145	--	0.4428	0.602684	-6.84804	down	5e-05	0.000269166	expressed protein
LOC_Os04g27790	0.804654	--	0.00335	0.0116163	-1.57054	down	5e-05	0.000269166	Terpenoid cyclases/Protein prenyltransferases superfamily protein
LOC_Os04g28210	-0.615058	--	0.026	0.0660486	-1.08491	down	0.0006	0.00257655	receptor like protein 19
LOC_Os04g29550	-0.319753	--	0.14885	0.270847	-4.13933	down	5e-05	0.000269166	expressed protein
LOC_Os04g29770	-1.32782	down	5e-05	0.000269166	NA	down	5e-05	0.000269166	wall-associated receptor kinase-like 3 precursor
LOC_Os04g29790	-1.12821	down	0.0001	0.000512325	NA	down	5e-05	0.000269166	OsWAK40 - OsWAK receptor-like protein OsWAK-RLP
LOC_Os04g29810	-1.23568	down	5e-05	0.000269166	NA	down	5e-05	0.000269166	expressed protein
LOC_Os04g29920	-0.650818	--	0.0192	0.0513611	-2.22849	down	5e-05	0.000269166	Reticulon family protein
LOC_Os04g29960	1.79893	--	1	1	2.79245	up	0.0005	0.00219098	wall-associated kinase 2
LOC_Os04g30030	-1.41535	down	5e-05	0.000269166	-3.34432	down	5e-05	0.000269166	cysteine-rich receptor-like protein kinase 12 precursor
LOC_Os04g30040	-2.26636	down	5e-05	0.000269166	-3.19529	down	5e-05	0.000269166	jacalin-like lectin domain containing protein
LOC_Os04g30060	-1.92763	down	5e-05	0.000269166	NA	down	5e-05	0.000269166	wall-associated receptor kinase-like 10 precursor
LOC_Os04g30110	-1.4463	down	0.00035	0.00159291	NA	down	5e-05	0.000269166	wall-associated receptor kinase 3 precursor
LOC_Os04g30160	-1.02328	down	5e-05	0.000269166	NA	down	5e-05	0.000269166	OsWAK46 - OsWAK receptor-like protein kinase
LOC_Os04g30180	-0.404195	--	0.18855	0.325495	-3.72637	down	0.00065	0.00276647	RNI-like superfamily protein
LOC_Os04g30240	-1.8096	down	5e-05	0.000269166	-8.21794	--	0.0135	0.0382303	OsWAK60 - OsWAK receptor-like protein kinase
LOC_Os04g30250	-1.98306	down	0.00075	0.00313869	-6.21762	--	0.25025	0.400003	wall-associated receptor kinase-like 5 precursor
LOC_Os04g31030	0.095137	--	0.6198	0.753782	0.962252	up	5e-05	0.000269166	RPM1 interacting protein 4
LOC_Os04g31120	0.889685	up	0.0005	0.00219098	1.7977	up	5e-05	0.000269166	OsFBK14 - F-box domain and kelch repeat containing protein
LOC_Os04g31140	inf	up	5e-05	0.000269166	inf	up	5e-05	0.000269166	expressed protein
LOC_Os04g31210	0.321862	--	0.1958	0.335042	1.06077	up	5e-05	0.000269166	Sodium Bile acid symporter family
LOC_Os04g31804	1.63465	up	5e-05	0.000269166	1.21853	up	0.0002	0.000963148	OsMADS64 - MADS-box family gene with M-alpha type-box
LOC_Os04g32350	0.182217	--	0.3859	0.547375	-1.44783	down	5e-05	0.000269166	RNA polymerase III RPC4
LOC_Os04g32370	-0.0372596	--	0.85955	0.919468	0.743308	up	0.00015	0.000741693	hydroxyproline-rich glycoprotein family protein
LOC_Os04g32740	-0.685115	--	0.00745	0.0231051	-0.906153	down	0.00085	0.00350608	nudix hydrolase homolog 12
LOC_Os04g32850	0.734532	--	0.0111	0.0324164	2.08696	up	5e-05	0.000269166	expressed protein
LOC_Os04g32920	0.446641	--	0.0198	0.0526617	1.12902	up	5e-05	0.000269166	high affinity K+ transporter 5
LOC_Os04g33660	0.199023	--	0.31055	0.468161	-1.12021	down	5e-05	0.000269166	alpha carbonic anhydrase 1
LOC_Os04g33690	0.999489	--	1	1	3.36975	up	5e-05	0.000269166	sec23/sec24 transport family protein
LOC_Os04g34600	-0.357509	--	0.09635	0.192322	-1.79992	down	5e-05	0.000269166	expressed protein
LOC_Os04g35560	-0.49002	--	0.0165	0.0452831	-1.05076	down	5e-05	0.000269166	Glutathione S-transferase family protein
LOC_Os04g35700	-0.0284323	--	0.88215	0.933091	0.799459	up	5e-05	0.000269166	mitogen-activated protein kinase kinase kinase 3
LOC_Os04g35790	-0.256449	--	0.1838	0.319202	0.634252	up	0.00095	0.00386718	Glycolipid transfer protein (GLTP) family protein
LOC_Os04g37750	-0.00498849	--	0.98165	0.988991	1.01036	up	0.0004	0.00179528	expressed protein
LOC_Os04g38490	0	--	1	1	inf	up	0.00015	0.000741693	expressed protein
LOC_Os04g38530	-0.255026	--	0.31175	0.469486	1.13128	up	5e-05	0.000269166	Galactose mutarotase-like superfamily protein
LOC_Os04g38540	-0.44632	--	0.2141	0.35876	2.84767	up	5e-05	0.000269166	Galactose mutarotase-like superfamily protein
LOC_Os04g38600	0.562352	--	0.00705	0.0220519	0.819069	up	5e-05	0.000269166	glyceraldehyde 3-phosphate dehydrogenase A subunit 2
LOC_Os04g38950	0.498903	--	0.0088	0.0266226	0.698503	up	0.00035	0.00159291	anthranilate synthase beta subunit 1
LOC_Os04g39320	-1.03027	down	5e-05	0.000269166	-0.297227	--	0.12595	0.237908	expressed protein
LOC_Os04g39350	0.523228	--	0.0139	0.0391775	0.841463	up	0.0001	0.000512325	Heavy metal transport/detoxification superfamily protein
LOC_Os04g39430	0.0711293	--	0.80245	0.883719	1.4195	up	5e-05	0.000269166	Cytochrome P450 superfamily protein
LOC_Os04g39814	-0.633718	--	0.0304	0.0751859	-1.37427	down	0.00035	0.00159291	beta glucosidase 13
LOC_Os04g39980	-0.613478	--	0.0199	0.0528862	-1.31834	down	5e-05	0.000269166	2-oxoglutarate (2OG) and Fe(II)-dependent oxygenase superfamily protein
LOC_Os04g40090	-0.53299	--	0.00685	0.0215163	-0.741621	down	0.00025	0.00117812	ubiquitin-associated (UBA)/TS-N domain-containing protein / octicosapeptide/Phox/Bemp1 (PB1) domain-containing protein
LOC_Os04g40100	-0.0616503	--	0.7695	0.862002	0.800033	up	0.0003	0.00138759	Phototropic-responsive NPH3 family protein
LOC_Os04g40140	-0.815155	down	0.00035	0.00159291	-1.12667	down	5e-05	0.000269166	expressed protein
LOC_Os04g41130	0.484279	--	0.16645	0.295522	1.57516	up	5e-05	0.000269166	PEBP (phosphatidylethanolamine-binding protein) family protein
LOC_Os04g41380	0.344166	--	0.18945	0.326719	0.920993	up	0.00045	0.00199452	Leucine-rich repeat (LRR) family protein
LOC_Os04g43070	0.71377	--	0.0035	0.0120661	1.03937	up	5e-05	0.000269166	ammonium transporter 1;1
LOC_Os04g43650	0.448362	--	0.03	0.074365	0.837656	up	5e-05	0.000269166	threonine aldolase 1
LOC_Os04g43680	1.41385	up	5e-05	0.000269166	2.21791	up	5e-05	0.000269166	MYB family transcription factor
LOC_Os04g43800	0.332018	--	0.12715	0.239697	0.852668	up	0.0003	0.00138759	PHE ammonia lyase 1
LOC_Os04g44900	0.2256	--	0.30795	0.465272	0.899019	up	5e-05	0.000269166	receptor lectin kinase
LOC_Os04g45690	1.01778	up	5e-05	0.000269166	0.66308	--	0.00625	0.0198946	B-box zinc finger family protein
LOC_Os04g45970	-0.158267	--	0.4424	0.602306	0.737981	up	0.00035	0.00159291	glutamate dehydrogenase 2
LOC_Os04g46220	0.646603	--	0.00315	0.0110185	1.08037	up	5e-05	0.000269166	ethylene responsive element binding factor 2
LOC_Os04g47180	-0.0528891	--	0.80775	0.887134	-0.80684	down	0.00035	0.00159291	Protein of unknown function (DUF3741)
LOC_Os04g47770	-0.0131257	--	0.95165	0.973224	1.11608	up	5e-05	0.000269166	UDP-glycosyltransferase 73B4
LOC_Os04g48850	1.6498	up	5e-05	0.000269166	2.40758	up	5e-05	0.000269166	aminotransferase, classes I and II, domain containing protein
LOC_Os04g49194	0.0200793	--	0.94875	0.971689	0.969107	up	0.0006	0.00257655	2-oxoglutarate (2OG) and Fe(II)-dependent oxygenase superfamily protein
LOC_Os04g49748	0.285771	--	0.14395	0.263855	0.731435	up	0.0003	0.00138759	purine permease 11
LOC_Os04g49757	-0.379706	--	0.13855	0.256064	1.13902	up	5e-05	0.000269166	Drug/metabolite transporter superfamily protein
LOC_Os04g49890	-0.599992	--	0.00175	0.00660835	-0.639719	down	0.0008	0.00332315	multidrug resistance-associated protein 9
LOC_Os04g49950	0.874204	--	0.00135	0.00526836	1.1099	up	0.0001	0.000512325	F-box and associated interaction domains-containing protein
LOC_Os04g50940	2.71308	up	5e-05	0.000269166	3.06169	up	5e-05	0.000269166	peptide transporter PTR2
LOC_Os04g51560	-0.286166	--	0.19655	0.336039	0.724067	up	0.0007	0.00295353	WRKY DNA-binding protein 11
LOC_Os04g51920	-0.267257	--	0.49765	0.652671	2.12952	up	5e-05	0.000269166	protein kinase C-like zinc finger protein
LOC_Os04g51940	-0.513902	--	0.00835	0.0254687	-1.35181	down	5e-05	0.000269166	evolutionarily conserved C-terminal region 5
LOC_Os04g52190	-0.159368	--	0.47245	0.629987	0.90531	up	0.0001	0.000512325	VACUOLAR SORTING RECEPTOR 7
LOC_Os04g52450	0.281003	--	0.1352	0.25128	0.652933	up	0.0006	0.00257655	Pyridoxal phosphate (PLP)-dependent transferases superfamily protein
LOC_Os04g52504	-0.268882	--	0.1831	0.318274	-1.20227	down	5e-05	0.000269166	expressed protein
LOC_Os04g52640	-0.0616268	--	0.78735	0.873829	1.87769	up	5e-05	0.000269166	Leucine-rich repeat transmembrane protein kinase
LOC_Os04g52990	-0.00620936	--	0.9317	0.961859	NA	down	5e-05	0.000269166	expressed protein
LOC_Os04g53000	-0.46717	--	0.27055	0.422799	NA	down	5e-05	0.000269166	Disease resistance protein (CC-NBS-LRR class) family
LOC_Os04g53030	-0.331761	--	0.1891	0.32625	-2.72643	down	5e-05	0.000269166	NB-ARC domain-containing disease resistance protein
LOC_Os04g53070	-0.344309	--	0.5389	0.688362	NA	down	5e-05	0.000269166	global transcription factor group E7
LOC_Os04g53190	-0.198311	--	0.31375	0.471645	-1.55348	down	5e-05	0.000269166	polyamine oxidase 2
LOC_Os04g53214	0.0639369	--	0.75665	0.853292	-2.33251	down	5e-05	0.000269166	Aldolase-type TIM barrel family protein
LOC_Os04g53350	0.0255509	--	0.90375	0.94575	-1.84885	down	5e-05	0.000269166	expressed protein
LOC_Os04g53520	0.158426	--	0.5331	0.683423	-1.30879	down	0.00015	0.000741693	expressed protein
LOC_Os04g53680	0.415059	--	0.12895	0.242297	1.63355	up	5e-05	0.000269166	cyclin p2;1
LOC_Os04g53760	0.00451901	--	0.9815	0.988914	-1.6272	down	0.0002	0.000963148	kinesin 5
LOC_Os04g53930	0.861062	--	0.02045	0.0540938	2.04147	up	5e-05	0.000269166	organic cation/carnitine transporter4
LOC_Os04g54380	0.310544	--	0.27135	0.42373	1.23953	up	5e-05	0.000269166	expressed protein
LOC_Os04g54560	-0.0565639	--	0.87865	0.930978	2.69254	up	5e-05	0.000269166	anthocyanin 5-aromatic acyltransferase 1
LOC_Os04g54590	-0.164665	--	0.4553	0.614257	0.733207	up	0.0006	0.00257655	expressed protein
LOC_Os04g54759	0.197199	--	0.67915	0.798534	1.72184	up	0.00025	0.00117812	expressed protein
LOC_Os04g54800	-0.800202	down	0.0001	0.000512325	0.104723	--	0.6028	0.740395	shikimate kinase
LOC_Os04g55760	0.144462	--	0.698	0.812211	1.26379	up	0.0005	0.00219098	Wall-associated kinase family protein
LOC_Os04g56000	-1.70089	down	5e-05	0.000269166	-3.92376	down	5e-05	0.000269166	AGAP001055-PA
LOC_Os04g57200	0.186412	--	0.34375	0.503992	0.672931	up	0.00045	0.00199452	Heavy metal transport/detoxification superfamily protein
LOC_Os04g57310	-0.518649	--	0.06875	0.146427	-0.997198	down	0.0006	0.00257655	Putative thiol-disulphide oxidoreductase DCC
LOC_Os04g57720	1.10674	up	0.0002	0.000963148	1.12708	up	0.00015	0.000741693	OsRR6 type-A response regulator
LOC_Os04g58090	1.03028	--	0.0051	0.0167163	1.71503	up	5e-05	0.000269166	NDR1/HIN1-like 25
LOC_Os04g58810	1.02329	--	0.00135	0.00526836	1.38715	up	5e-05	0.000269166	Polynucleotidyl transferase, ribonuclease H-like superfamily protein
LOC_Os05g02070	0.194928	--	0.66405	0.787439	3.36654	up	5e-05	0.000269166	expressed protein
LOC_Os05g02310	-0.378759	--	0.1128	0.21812	-0.879551	down	0.00095	0.00386718	pyrophosphorylase 4
LOC_Os05g02720	0.514738	--	1	1	3.6516	up	0.00035	0.00159291	expressed protein
LOC_Os05g03320	0	--	1	1	inf	up	5e-05	0.000269166	expressed protein
LOC_Os05g03390	-1.48481	down	5e-05	0.000269166	-0.0440329	--	0.84155	0.908466	expressed protein
LOC_Os05g03400	-0.911814	--	0.00325	0.0113161	-3.63961	down	0.0001	0.000512325	P-loop containing nucleoside triphosphate hydrolases superfamily protein
LOC_Os05g03934	-0.095327	--	0.66175	0.785732	-1.21665	down	0.0001	0.000512325	expressed protein
LOC_Os05g04000	-0.505107	--	0.02985	0.074057	-1.97909	down	5e-05	0.000269166	expressed protein
LOC_Os05g04584	-1.08373	down	5e-05	0.000269166	-0.444452	--	0.0207	0.0546511	transferase family protein
LOC_Os05g05390	0.161032	--	0.5964	0.735314	1.85736	up	5e-05	0.000269166	expressed protein
LOC_Os05g05680	0.222672	--	0.2528	0.402252	0.868901	up	5e-05	0.000269166	2-oxoglutarate (2OG) and Fe(II)-dependent oxygenase superfamily protein
LOC_Os05g06110	-0.620287	--	0.03735	0.0891357	-1.55989	down	5e-05	0.000269166	villin-like 1
LOC_Os05g06300	0.0357732	--	0.9198	0.95504	NA	down	5e-05	0.000269166	multifunctional protein 2
LOC_Os05g06510	-0.0949981	--	0.62335	0.756607	-2.26521	down	5e-05	0.000269166	expressed protein
LOC_Os05g06630	0.10019	--	0.60475	0.741972	-3.27032	down	5e-05	0.000269166	Trypsin family protein with PDZ domain
LOC_Os05g07300	-0.0229377	--	0.9115	0.950366	-0.94822	down	5e-05	0.000269166	S-locus lectin protein kinase family protein
LOC_Os05g07632	-0.160687	--	0.41175	0.572877	-1.07447	down	5e-05	0.000269166	Haloacid dehalogenase-like hydrolase (HAD) superfamily protein
LOC_Os05g07960	0	--	1	1	inf	up	5e-05	0.000269166	F-box family protein
LOC_Os05g09440	1.41034	up	5e-05	0.000269166	0.394902	--	0.1364	0.252991	NADP-dependent malic enzyme, chloroplast precursor
LOC_Os05g10620	-1.08538	down	5e-05	0.000269166	-1.36565	down	5e-05	0.000269166	no apical meristem protein
LOC_Os05g10650	1.22275	--	0.00435	0.0145583	1.87705	up	5e-05	0.000269166	phosphofructokinase 3
LOC_Os05g11005	0	--	1	1	inf	up	5e-05	0.000269166	expressed protein
LOC_Os05g11060	-0.549459	--	0.0475	0.10867	-1.057	down	0.00025	0.00117812	Galactosyltransferase family protein
LOC_Os05g11064	0.313307	--	0.14345	0.263162	NA	down	5e-05	0.000269166	expressed protein
LOC_Os05g11320	-1.4316	down	5e-05	0.000269166	0.150812	--	0.4648	0.623043	metallothionein-like protein 3B
LOC_Os05g11428	-0.0454788	--	0.82995	0.901147	-1.10155	down	5e-05	0.000269166	expressed protein
LOC_Os05g11630	-0.9187	--	0.0273	0.0687846	NA	down	5e-05	0.000269166	expressed protein
LOC_Os05g13770	-0.0780642	--	0.7016	0.814765	0.736623	up	0.0004	0.00179528	Concanavalin A-like lectin protein kinase family protein
LOC_Os05g14980	0.348915	--	0.2784	0.431841	1.17184	up	0.00035	0.00159291	expressed protein
LOC_Os05g15150	0.137911	--	1	1	1.47817	up	0.0001	0.000512325	ATP binding;leucine-tRNA ligases;aminoacyl-tRNA ligases;nucleotide binding;ATP binding;aminoacyl-tRNA ligases
LOC_Os05g15230	0	--	1	1	inf	up	5e-05	0.000269166	Plant protein of unknown function (DUF247)
LOC_Os05g15770	0.859126	up	0.0002	0.000963148	0.498486	--	0.02775	0.0697417	glycosyl hydrolase
LOC_Os05g16420	0.37789	--	0.4028	0.564075	1.60791	up	0.00055	0.00238481	Leucine-rich repeat transmembrane protein kinase
LOC_Os05g16430	0.777177	--	0.0451	0.104212	1.3513	up	0.0005	0.00219098	Leucine-rich repeat transmembrane protein kinase
LOC_Os05g16740	0.146383	--	0.4994	0.654202	0.854517	up	5e-05	0.000269166	Leucine-rich repeat transmembrane protein kinase
LOC_Os05g17604	-0.933506	--	1	1	1.2369	up	0.00065	0.00276647	Leucine-rich repeat transmembrane protein kinase
LOC_Os05g19910	-0.815884	down	0.0002	0.000963148	0.367118	--	0.06305	0.136589	transferase family protein
LOC_Os05g23255	0	--	1	1	inf	up	5e-05	0.000269166	expressed protein
LOC_Os05g24770	-1.69945	down	5e-05	0.000269166	-1.26618	down	0.00035	0.00159291	reticulon domain containing protein
LOC_Os05g24780	-0.857134	down	5e-05	0.000269166	-0.75329	down	0.00025	0.00117812	OsCML21 - Calmodulin-related calcium sensor protein
LOC_Os05g25210	-0.391281	--	0.04245	0.099122	-0.813759	down	5e-05	0.000269166	chaperone protein dnaJ-related
LOC_Os05g25430	-1.15038	down	5e-05	0.000269166	-0.162043	--	0.39485	0.556254	receptor-like protein kinase At3g46290 precursor
LOC_Os05g25920	0.253845	--	0.33745	0.497189	1.11562	up	5e-05	0.000269166	expressed protein
LOC_Os05g25950	-0.0654674	--	0.78825	0.874422	-1.34901	down	5e-05	0.000269166	Cyclin family protein
LOC_Os05g26020	0	--	1	1	inf	up	5e-05	0.000269166	cyclin p4;3
LOC_Os05g26870	0	--	1	1	inf	up	5e-05	0.000269166	expressed protein
LOC_Os05g27110	1.19731	up	5e-05	0.000269166	-0.225529	--	0.37675	0.538104	expressed protein
LOC_Os05g28740	0.18571	--	0.3548	0.515599	0.839388	up	5e-05	0.000269166	Adenine nucleotide alpha hydrolases-like superfamily protein
LOC_Os05g28860	-0.209898	--	0.38675	0.548222	-1.19011	down	5e-05	0.000269166	Polynucleotidyl transferase, ribonuclease H-like superfamily protein
LOC_Os05g29735	-0.327381	--	0.192	0.33014	-1.83803	down	5e-05	0.000269166	expressed protein
LOC_Os05g30220	-0.0426161	--	0.8337	0.903551	-3.54212	down	5e-05	0.000269166	LRR and NB-ARC domains-containing disease resistance protein
LOC_Os05g30640	-0.419969	--	0.32245	0.481157	NA	down	5e-05	0.000269166	exocyst subunit exo70 family protein H6
LOC_Os05g30700	0.0726123	--	0.7816	0.870042	-3.88683	down	0.00015	0.000741693	expressed protein
LOC_Os05g30730	0.115482	--	0.87305	0.927757	NA	down	5e-05	0.000269166	expressed protein
LOC_Os05g30760	inf	--	1	1	inf	up	5e-05	0.000269166	methyl esterase 7
LOC_Os05g31020	-0.399062	--	0.20475	0.346748	-1.96658	down	5e-05	0.000269166	eukaryotic release factor 1-2
LOC_Os05g31140	0.715739	--	0.02385	0.061477	1.32664	up	5e-05	0.000269166	Glycosyl hydrolase superfamily protein
LOC_Os05g31480	-0.298924	--	0.1698	0.300164	-0.908051	down	5e-05	0.000269166	S-adenosyl-L-methionine-dependent methyltransferases superfamily protein
LOC_Os05g31490	0.0179605	--	0.92615	0.958762	-1.18275	down	5e-05	0.000269166	Golgi transport complex protein-related
LOC_Os05g31570	-0.130922	--	0.65245	0.778804	-4.07485	down	0.0004	0.00179528	LRR and NB-ARC domains-containing disease resistance protein
LOC_Os05g32110	-0.273995	--	0.2093	0.352562	-0.882376	down	0.00015	0.000741693	COBRA-like extracellular glycosyl-phosphatidyl inositol-anchored protein family
LOC_Os05g33560	-1.12266	down	5e-05	0.000269166	-0.053173	--	0.7949	0.87879	expressed protein
LOC_Os05g33940	-0.734254	down	5e-05	0.000269166	0.125856	--	0.54075	0.689964	alpha/beta hydrolase fold
LOC_Os05g34980	0.319235	--	0.161	0.287932	1.02434	up	5e-05	0.000269166	amino acid permease 2
LOC_Os05g36360	-0.0680759	--	0.7248	0.831165	0.667348	up	0.0007	0.00295353	plant U-box 29
LOC_Os05g38040	0.355512	--	0.08815	0.17891	0.830601	up	5e-05	0.000269166	expressed protein
LOC_Os05g38170	0.240262	--	0.2812	0.435055	0.823855	up	0.00025	0.00117812	uracil phosphoribosyltransferase
LOC_Os05g38530	-0.107878	--	0.5755	0.718585	-0.933772	down	5e-05	0.000269166	heat shock protein 70
LOC_Os05g39050	0.557179	--	0.0396	0.0935492	1.0927	up	0.00015	0.000741693	Histone superfamily protein
LOC_Os05g39150	-0.306513	--	0.3853	0.54673	1.81597	up	5e-05	0.000269166	expressed protein
LOC_Os05g39720	0.335234	--	0.15665	0.281861	1.73234	up	5e-05	0.000269166	WRKY DNA-binding protein 33
LOC_Os05g40010	0.77723	up	0.0001	0.000512325	-0.112555	--	0.5603	0.706257	LTPL17 - Protease inhibitor/seed storage/LTP family protein
LOC_Os05g40770	0.255921	--	0.2221	0.368745	0.688764	up	0.0009	0.00368732	Leucine-rich repeat protein kinase family protein
LOC_Os05g40910	0.189198	--	1	1	5.55283	up	0.00015	0.000741693	expressed protein
LOC_Os05g41180	0.00601924	--	0.97635	0.986346	-0.738303	down	0.00025	0.00117812	20S proteasome alpha subunit G1
LOC_Os05g41370	-0.658632	--	0.00875	0.0264939	-1.23168	down	5e-05	0.000269166	cysteine-rich RLK (RECEPTOR-like protein kinase) 25
LOC_Os05g41480	-0.0704888	--	0.70995	0.820666	0.828581	up	5e-05	0.000269166	Nucleotide-sugar transporter family protein
LOC_Os05g41530	0.158046	--	0.48765	0.643743	0.977941	up	5e-05	0.000269166	zinc ion binding
LOC_Os05g41540	0.160011	--	0.4853	0.641629	1.05876	up	5e-05	0.000269166	Basic-leucine zipper (bZIP) transcription factor family protein
LOC_Os05g41590	0.571733	--	0.1666	0.295725	1.48427	up	0.0004	0.00179528	6-phosphogluconate dehydrogenase family protein
LOC_Os05g42040	0.128444	--	1	1	4.19401	up	5e-05	0.000269166	UDP-glucosyl transferase 73B3
LOC_Os05g42060	0	--	1	1	inf	up	5e-05	0.000269166	UDP-glucosyl transferase 73B3
LOC_Os05g42160	-0.367741	--	0.4454	0.605067	1.63432	up	0.00065	0.00276647	expressed protein
LOC_Os05g43170	0.264213	--	0.2247	0.372	0.816997	up	0.0006	0.00257655	calreticulin 3
LOC_Os05g43240	-1.08448	down	5e-05	0.000269166	-0.750619	--	0.00175	0.00660835	jacalin-like lectin domain containing protein
LOC_Os05g44310	-0.201049	--	0.32265	0.481369	-0.791902	down	0.0002	0.000963148	AAA-type ATPase family protein
LOC_Os05g45100	0.71583	--	0.01755	0.0476423	1.33538	up	5e-05	0.000269166	UDP-glucosyl transferase 88A1
LOC_Os05g45210	-0.777191	down	0.00025	0.00117812	-0.152388	--	0.4539	0.612982	respiratory burst oxidase
LOC_Os05g46020	1.2173	up	5e-05	0.000269166	0.662749	--	0.00115	0.00457425	WRKY7
LOC_Os05g46350	-0.0453972	--	0.89185	0.938809	1.19932	up	0.00035	0.00159291	IQ-domain 8
LOC_Os05g46640	-0.431448	--	0.24695	0.397766	NA	down	5e-05	0.000269166	expressed protein
LOC_Os05g47650	0.186457	--	0.415	0.576041	0.863343	up	0.00015	0.000741693	related to ABI3/VP1 2
LOC_Os05g48680	0.652392	--	0.00335	0.0116163	1.17624	up	5e-05	0.000269166	expressed protein
LOC_Os05g48690	0.366963	--	0.08305	0.170453	0.771549	up	0.0003	0.00138759	sequence-specific DNA binding transcription factors
LOC_Os05g48900	-0.229481	--	0.4648	0.623043	-1.80104	down	0.00045	0.00199452	FASCICLIN-like arabinogalactan protein 13 precursor
LOC_Os05g49620	0.984052	up	0.0002	0.000963148	1.40858	up	5e-05	0.000269166	WRKY19
LOC_Os05g50090	0.408588	--	0.0644	0.138952	0.834723	up	0.00015	0.000741693	2-oxoglutarate (2OG) and Fe(II)-dependent oxygenase superfamily protein
LOC_Os05g50100	0.0875257	--	0.65815	0.78312	0.8419	up	5e-05	0.000269166	expressed protein
LOC_Os05g50550	-0.795844	down	0.00015	0.000741693	-0.912762	down	5e-05	0.000269166	polyprenyl synthetase
LOC_Os05g50930	-0.753365	--	0.003	0.0105645	-1.6831	down	5e-05	0.000269166	sigma factor E
LOC_Os05g51380	0.22481	--	0.32665	0.485671	-0.905249	down	0.00065	0.00276647	expressed protein
LOC_Os05g51520	0.126871	--	0.655	0.7807	1.23847	up	5e-05	0.000269166	expressed protein
LOC_Os05g51610	-0.0178423	--	0.9448	0.969419	-1.83763	down	5e-05	0.000269166	cation exchanger 1
LOC_Os05g51620	0.497512	--	0.01055	0.0310468	0.955126	up	5e-05	0.000269166	expressed protein
LOC_Os06g01290	inf	--	1	1	inf	up	5e-05	0.000269166	Bacterial sec-independent translocation protein mttA/Hcf106
LOC_Os06g01760	1.17536	up	0.0005	0.00219098	0.75133	--	0.0244	0.0626505	ligA
LOC_Os06g01890	-0.105561	--	0.685	0.802765	NA	down	5e-05	0.000269166	AGAMOUS-like 20
LOC_Os06g01934	0.449133	--	0.0339	0.0822867	-0.889124	down	0.0002	0.000963148	POX (plant homeobox) family protein
LOC_Os06g02930	-0.109877	--	0.6377	0.767741	NA	down	5e-05	0.000269166	expressed protein
LOC_Os06g02940	0.173018	--	0.7021	0.815117	NA	down	5e-05	0.000269166	expressed protein
LOC_Os06g02960	0.158797	--	0.66035	0.784722	2.53926	up	5e-05	0.000269166	Protein of unknown function (DUF594)
LOC_Os06g03520	-0.149471	--	1	1	4.65003	up	0.00015	0.000741693	Protein of unknown function (DUF581)
LOC_Os06g03560	0.000742057	--	0.9966	0.997369	-0.931827	down	5e-05	0.000269166	oligopeptide transporter 7
LOC_Os06g03700	-0.151288	--	0.5242	0.675686	0.923578	up	5e-05	0.000269166	oligopeptide transporter 7
LOC_Os06g03810	1.15749	up	5e-05	0.000269166	0.744549	--	0.00345	0.0119157	expressed protein
LOC_Os06g03850	0.237656	--	0.3123	0.470063	-0.986856	down	0.0002	0.000963148	binding
LOC_Os06g04030	0.102301	--	0.5923	0.732121	0.898055	up	5e-05	0.000269166	Histone superfamily protein
LOC_Os06g04140	0.189114	--	0.5086	0.662285	1.02578	up	0.0005	0.00219098	expressed protein
LOC_Os06g04220	0.00986965	--	0.9765	0.986396	1.17089	up	0.0001	0.000512325	expressed protein
LOC_Os06g04230	0.141304	--	0.67585	0.796099	1.19425	up	0.00075	0.00313869	expressed protein
LOC_Os06g04330	-0.114069	--	0.6977	0.811985	1.64633	up	5e-05	0.000269166	expressed protein
LOC_Os06g04350	0.0837565	--	0.8271	0.899337	2.89157	up	5e-05	0.000269166	expressed protein
LOC_Os06g04399	inf	--	1	1	inf	up	5e-05	0.000269166	SPFH/Band 7/PHB domain-containing membrane-associated protein family
LOC_Os06g04450	0.284681	--	1	1	1.57533	up	0.0002	0.000963148	Sec1/munc18-like (SM) proteins superfamily
LOC_Os06g04480	0.241311	--	0.60295	0.740511	1.87224	up	0.00025	0.00117812	expressed protein
LOC_Os06g04510	-0.17602	--	0.38905	0.550506	-0.678998	down	0.0009	0.00368732	Enolase
LOC_Os06g04830	0	--	1	1	inf	up	5e-05	0.000269166	disease resistance family protein / LRR family protein
LOC_Os06g05050	0.203615	--	0.33255	0.491993	-5.37882	down	5e-05	0.000269166	wall associated kinase 5
LOC_Os06g05130	0.0441064	--	0.8506	0.913996	1.95145	up	5e-05	0.000269166	fatty acyl-ACP thioesterases B
LOC_Os06g05410	0	--	1	1	inf	up	5e-05	0.000269166	expressed protein
LOC_Os06g05420	0	--	1	1	inf	up	5e-05	0.000269166	expressed protein
LOC_Os06g05424	0	--	1	1	inf	up	5e-05	0.000269166	expressed protein
LOC_Os06g05430	0	--	1	1	inf	up	5e-05	0.000269166	expressed protein
LOC_Os06g05440	inf	up	5e-05	0.000269166	inf	up	5e-05	0.000269166	expressed protein
LOC_Os06g05470	-1.31336	down	5e-05	0.000269166	-1.64456	down	5e-05	0.000269166	expressed protein
LOC_Os06g05520	-0.193055	--	0.31685	0.475048	0.776412	up	5e-05	0.000269166	MAP kinase kinase 2
LOC_Os06g05670	-0.0593544	--	0.817	0.893017	0.850756	up	0.0003	0.00138759	expressed protein
LOC_Os06g05690	-0.101421	--	0.82435	0.897618	NA	down	5e-05	0.000269166	O-acetylserine (thiol) lyase isoform C
LOC_Os06g05940	-0.580254	--	1	1	4.2419	up	5e-05	0.000269166	Arabidopsis thaliana protein of unknown function (DUF821)
LOC_Os06g06080	-0.617671	--	0.0831	0.17054	1.47718	up	5e-05	0.000269166	Hydrolase-like protein family
LOC_Os06g06100	-0.0439774	--	0.9076	0.948083	NA	down	5e-05	0.000269166	Dihydroneopterin aldolase
LOC_Os06g06290	0.552386	--	0.00485	0.0160025	-0.794233	down	5e-05	0.000269166	GDSL-like Lipase/Acylhydrolase superfamily protein
LOC_Os06g06350	0.413734	--	0.05995	0.131264	0.771705	up	0.0004	0.00179528	AMP-dependent synthetase and ligase family protein
LOC_Os06g06360	0.647655	--	0.0224	0.058353	1.69481	up	5e-05	0.000269166	WRKY family transcription factor
LOC_Os06g06470	-0.737439	--	0.0442	0.102497	1.76731	up	5e-05	0.000269166	stress-inducible protein, putative
LOC_Os06g06490	inf	--	1	1	inf	up	5e-05	0.000269166	stress-inducible protein, putative
LOC_Os06g06850	-0.359048	--	0.2115	0.355379	-1.3394	down	0.00025	0.00117812	NB-ARC domain-containing disease resistance protein
LOC_Os06g06960	-0.241352	--	0.30725	0.464499	-1.34496	down	5e-05	0.000269166	S-domain-2 5
LOC_Os06g07120	-0.18631	--	0.40225	0.563492	-1.03091	down	5e-05	0.000269166	Undecaprenyl pyrophosphate synthetase family protein
LOC_Os06g07350	-0.192023	--	0.34415	0.504432	0.99591	up	5e-05	0.000269166	CCCH-type zinc fingerfamily protein with RNA-binding domain
LOC_Os06g07932	0.0397623	--	0.8989	0.94293	2.26517	up	5e-05	0.000269166	2-oxoglutarate (2OG) and Fe(II)-dependent oxygenase superfamily protein
LOC_Os06g08023	-0.0539778	--	0.9353	0.963918	NA	down	5e-05	0.000269166	2-oxoglutarate (2OG) and Fe(II)-dependent oxygenase superfamily protein
LOC_Os06g09020	0	--	1	1	inf	up	5e-05	0.000269166	expressed protein
LOC_Os06g09310	0.704272	--	0.0116	0.0336584	0.983435	up	0.0008	0.00332315	RING/U-box superfamily protein
LOC_Os06g09660	-0.727359	--	0.0169	0.0461539	-1.28163	down	0.0003	0.00138759	Transcriptional factor B3 family protein / auxin-responsive factor AUX/IAA-related
LOC_Os06g11150	0.733111	--	0.009	0.0271369	1.02626	up	0.0004	0.00179528	Protein of unknown function (DUF1645)
LOC_Os06g11210	0.756129	--	0.0447	0.103452	1.4937	up	0.0001	0.000512325	12-oxophytodienoate reductase 1
LOC_Os06g11290	-1.00764	down	5e-05	0.000269166	-1.15507	down	5e-05	0.000269166	12-oxophytodienoate reductase
LOC_Os06g11450	0.171464	--	0.58715	0.728044	1.14851	up	0.00025	0.00117812	RING/U-box superfamily protein
LOC_Os06g12150	0.237209	--	0.4436	0.603418	1.13856	up	0.00035	0.00159291	shikimate kinase 1
LOC_Os06g12250	1.48121	up	0.00045	0.00199452	1.3601	--	0.00125	0.0049223	sphingolipid C4-hydroxylase SUR2
LOC_Os06g12950	0.0711545	--	0.84505	0.910666	NA	down	5e-05	0.000269166	expressed protein
LOC_Os06g13330	-0.0308554	--	0.94245	0.968014	NA	down	5e-05	0.000269166	ERECTA-like 1
LOC_Os06g13680	-1.32516	down	5e-05	0.000269166	-0.112935	--	0.6427	0.771544	B12D protein
LOC_Os06g13870	0.0833624	--	0.74125	0.842753	1.13767	up	5e-05	0.000269166	ARM repeat superfamily protein
LOC_Os06g13880	-0.414261	--	1	1	3.38388	up	0.0004	0.00179528	expressed protein
LOC_Os06g14324	-0.209445	--	0.2722	0.42473	-0.75689	down	5e-05	0.000269166	Caleosin-related family protein
LOC_Os06g14400	inf	--	1	1	inf	up	5e-05	0.000269166	2-oxoglutarate (2OG) and Fe(II)-dependent oxygenase superfamily protein
LOC_Os06g14490	-0.30817	--	0.15855	0.284519	-0.955318	down	5e-05	0.000269166	alpha/beta-Hydrolases superfamily protein
LOC_Os06g16140	-0.152243	--	0.5469	0.695143	-1.79719	down	5e-05	0.000269166	expressed protein
LOC_Os06g18000	0.12444	--	0.5142	0.667103	0.868301	up	5e-05	0.000269166	Leucine-rich repeat protein kinase family protein
LOC_Os06g19200	0.165928	--	0.67445	0.795129	NA	down	5e-05	0.000269166	expressed protein
LOC_Os06g20150	0.136182	--	0.58505	0.726396	1.19677	up	5e-05	0.000269166	Peroxidase superfamily protein
LOC_Os06g20900	-0.0677238	--	0.8197	0.894686	1.21041	up	5e-05	0.000269166	expressed protein
LOC_Os06g21110	0.218843	--	0.24855	0.399146	0.855466	up	5e-05	0.000269166	expressed protein
LOC_Os06g21140	-0.307859	--	0.12285	0.233263	0.960977	up	5e-05	0.000269166	expressed protein
LOC_Os06g21380	-0.341931	--	0.0741	0.155528	-1.18799	down	5e-05	0.000269166	Peptidase S41 family protein
LOC_Os06g24711	0	--	1	1	inf	up	5e-05	0.000269166	expressed protein
LOC_Os06g29220	1.81962	up	0.00055	0.00238481	1.74553	up	0.0009	0.00368732	erythronate-4-phosphate dehydrogenase
LOC_Os06g29730	-1.26572	down	5e-05	0.000269166	-0.272789	--	0.1606	0.287381	RALFL28 - Rapid ALkalinization Factor RALF
LOC_Os06g33600	-1.37874	--	0.00125	0.0049223	-1.41572	down	0.0009	0.00368732	cyclic nucleotide gated channel 1
LOC_Os06g33610	-0.561068	--	0.08015	0.165694	-1.27153	down	0.0009	0.00368732	cyclic nucleotide gated channel 1
LOC_Os06g33970	0.889942	--	0.00855	0.0259837	1.60338	up	5e-05	0.000269166	VQ motif-containing protein
LOC_Os06g34040	-0.136327	--	0.47865	0.635625	-0.848247	down	5e-05	0.000269166	Class I glutamine amidotransferase-like superfamily protein
LOC_Os06g34830	0.354924	--	1	1	3.50576	up	5e-05	0.000269166	cationic amino acid transporter 8
LOC_Os06g35540	0.12932	--	0.5218	0.673638	0.751262	up	5e-05	0.000269166	aspartate aminotransferase 1
LOC_Os06g35574	-0.27242	--	0.51855	0.670779	NA	down	5e-05	0.000269166	RAD3-like DNA-binding helicase protein
LOC_Os06g36270	0.193293	--	0.3267	0.485722	0.814797	up	5e-05	0.000269166	Protein kinase family protein with leucine-rich repeat domain
LOC_Os06g37300	1.33708	up	5e-05	0.000269166	1.82362	up	5e-05	0.000269166	cytochrome P450
LOC_Os06g38830	0.15125	--	0.58945	0.729895	2.86447	up	5e-05	0.000269166	Leucine-rich repeat protein kinase family protein
LOC_Os06g39120	-0.320584	--	0.10515	0.206285	0.695218	up	0.00045	0.00199452	expressed protein
LOC_Os06g39260	0.337659	--	0.0776	0.161448	0.644339	up	0.0009	0.00368732	UDP-galactose transporter 3
LOC_Os06g39750	0.224951	--	0.28155	0.435457	1.13955	up	5e-05	0.000269166	3-ketoacyl-CoA synthase 11
LOC_Os06g43080	1.1631	--	0.0046	0.0152836	1.76105	up	0.0001	0.000512325	expressed protein
LOC_Os06g43384	-1.25807	down	0.00055	0.00238481	0.531793	--	0.05365	0.119922	cytochrome P450
LOC_Os06g44010	1.56862	up	5e-05	0.000269166	1.47446	up	5e-05	0.000269166	WRKY28
LOC_Os06g44170	0.0896479	--	0.63775	0.767779	0.746152	up	0.0003	0.00138759	NAD(P)-binding Rossmann-fold superfamily protein
LOC_Os06g44180	-0.792748	down	0.0002	0.000963148	-0.514714	--	0.01175	0.0340228	NAD dependent epimerase/dehydratase family protein
LOC_Os06g45380	-0.0872093	--	0.6648	0.788005	0.732424	up	0.0006	0.00257655	VACUOLAR SORTING RECEPTOR 6
LOC_Os06g45770	-1.2744	--	0.04745	0.108578	NA	down	5e-05	0.000269166	BTB-POZ and MATH domain 1
LOC_Os06g45960	-0.166002	--	0.4787	0.635679	1.21374	up	5e-05	0.000269166	cytochrome P450, family 71, subfamily B, polypeptide 34
LOC_Os06g46160	-1.20674	down	5e-05	0.000269166	-3.22363	down	5e-05	0.000269166	expressed protein
LOC_Os06g46410	0.0920191	--	0.6587	0.783538	-1.42558	down	5e-05	0.000269166	auxin response factor 8
LOC_Os06g46460	0.212009	--	0.29985	0.456137	0.687083	up	0.00075	0.00313869	expressed protein
LOC_Os06g47310	0.261175	--	0.32285	0.481569	-1.40248	down	0.00015	0.000741693	Protein of unknown function (DUF579)
LOC_Os06g47360	1.7659	up	0.0007	0.00295353	1.38506	--	0.00475	0.0157155	beta-expansin precursor
LOC_Os06g47800	-0.0167859	--	0.9315	0.961746	-4.98528	down	5e-05	0.000269166	NB-ARC domain-containing disease resistance protein
LOC_Os06g48250	-0.691426	down	0.0005	0.00219098	-1.16548	down	5e-05	0.000269166	ATPase
LOC_Os06g48560	inf	up	5e-05	0.000269166	inf	up	5e-05	0.000269166	transferase family protein
LOC_Os06g48650	-0.650275	--	0.0163	0.0448224	-2.0369	down	5e-05	0.000269166	subtilisin-like serine protease 3
LOC_Os06g49250	-0.130895	--	0.4915	0.647215	0.769749	up	0.0001	0.000512325	Major facilitator superfamily protein
LOC_Os06g49450	-0.00775997	--	0.9778	0.987045	-3.5594	down	5e-05	0.000269166	expressed protein
LOC_Os06g50230	0.194444	--	0.364	0.525152	0.743685	up	0.0005	0.00219098	expressed protein
LOC_Os06g50450	1.30295	up	5e-05	0.000269166	-0.442893	--	0.1352	0.25128	expressed protein
LOC_Os06g50490	3.70043	up	5e-05	0.000269166	0.859885	--	1	1	expressed protein
LOC_Os06g50510	inf	up	5e-05	0.000269166	0	--	1	1	START domain containing protein
LOC_Os06g50520	5.12007	up	0.00045	0.00199452	0.00902798	--	1	1	expressed protein
LOC_Os06g50580	inf	up	5e-05	0.000269166	0	--	1	1	expressed protein
LOC_Os06g51070	0.296145	--	0.1398	0.257872	0.840541	up	5e-05	0.000269166	NAC domain containing protein 36
LOC_Os07g01100	0.168598	--	0.5767	0.719546	-2.52412	down	5e-05	0.000269166	Concanavalin A-like lectin family protein
LOC_Os07g02330	-0.0898247	--	0.7248	0.831165	0.867505	up	0.00045	0.00199452	Protein phosphatase 2C family protein
LOC_Os07g02570	1.10435	--	0.0019	0.00710331	1.26729	up	0.00055	0.00238481	LRR and NB-ARC domains-containing disease resistance protein
LOC_Os07g03025	0.0875692	--	0.6908	0.806948	1.03579	up	5e-05	0.000269166	expressed protein
LOC_Os07g03030	0.0866262	--	0.6576	0.782724	0.841292	up	5e-05	0.000269166	expressed protein
LOC_Os07g03050	0.0151412	--	0.93955	0.966357	0.705028	up	0.0006	0.00257655	expressed protein
LOC_Os07g03170	0.364443	--	0.24365	0.394619	1.56073	up	5e-05	0.000269166	expressed protein
LOC_Os07g03730	-1.29286	down	0.00055	0.00238481	1.13239	up	5e-05	0.000269166	SCP-like extracellular protein
LOC_Os07g03860	0.928712	--	0.0012	0.00474706	1.10472	up	0.00025	0.00117812	Concanavalin A-like lectin protein kinase family protein
LOC_Os07g03880	0.666997	--	0.001	0.00404402	0.752033	up	5e-05	0.000269166	Concanavalin A-like lectin protein kinase family protein
LOC_Os07g04040	-0.874996	down	0.00015	0.000741693	-0.121139	--	0.5598	0.705831	expressed protein
LOC_Os07g04450	-0.374592	--	0.14065	0.259098	-1.32844	down	5e-05	0.000269166	expressed protein
LOC_Os07g04560	1.64749	up	5e-05	0.000269166	2.0564	up	5e-05	0.000269166	no apical meristem protein
LOC_Os07g04990	0.20202	--	0.2859	0.440429	-0.832269	down	5e-05	0.000269166	NAD(P)-linked oxidoreductase superfamily protein
LOC_Os07g05360	-1.39535	down	5e-05	0.000269166	1.30525	up	5e-05	0.000269166	photosystem II 10 kDa polypeptide, chloroplast precursor
LOC_Os07g05480	0.351571	--	0.0684	0.145819	0.693941	up	0.0002	0.000963148	photosystem I subunit K
LOC_Os07g05960	-0.584084	--	0.02645	0.0669963	-1.13436	down	5e-05	0.000269166	expressed protein
LOC_Os07g06880	-0.32484	--	1	1	3.0752	up	0.00015	0.000741693	alpha/beta-Hydrolases superfamily protein
LOC_Os07g07930	0.635557	--	0.03435	0.0831948	1.27331	up	5e-05	0.000269166	Bifunctional inhibitor/lipid-transfer protein/seed storage 2S albumin superfamily protein
LOC_Os07g08160	-0.52031	--	0.0095	0.0284095	-0.915942	down	0.0002	0.000963148	Chlorophyll A-B binding family protein
LOC_Os07g08430	1.2544	up	5e-05	0.000269166	0.957567	up	5e-05	0.000269166	indole-3-glycerol phosphate lyase, chloroplast precursor
LOC_Os07g08710	0.380297	--	0.09255	0.186135	1.35723	up	5e-05	0.000269166	expressed protein
LOC_Os07g09190	0.508977	--	0.0137	0.0387073	0.909552	up	5e-05	0.000269166	Deoxyxylulose-5-phosphate synthase
LOC_Os07g09420	-0.922294	down	5e-05	0.000269166	-0.892168	down	5e-05	0.000269166	ATPase
LOC_Os07g09970	0.423672	--	0.03315	0.0807832	0.748306	up	0.00035	0.00159291	Bifunctional inhibitor/lipid-transfer protein/seed storage 2S albumin superfamily protein
LOC_Os07g10420	-0.353481	--	0.0873	0.177523	-0.6967	down	0.00095	0.00386718	expressed protein
LOC_Os07g10840	0.265145	--	0.2134	0.357866	1.64562	up	5e-05	0.000269166	seed imbibition 2
LOC_Os07g10960	-0.174449	--	0.6024	0.740064	-1.81237	down	0.0005	0.00219098	exocyst subunit exo70 family protein E1
LOC_Os07g10970	-0.212808	--	0.3474	0.507865	-3.70021	down	5e-05	0.000269166	exocyst subunit exo70 family protein E2
LOC_Os07g12730	-0.795348	down	0.0005	0.00219098	-0.366081	--	0.08085	0.166812	DUF567 domain containing protein
LOC_Os07g14160	0.0263951	--	0.9044	0.946163	0.69145	up	0.0008	0.00332315	Pectin lyase-like superfamily protein
LOC_Os07g15270	-0.297685	--	0.27015	0.422332	-1.14057	down	0.00025	0.00117812	RNA-binding (RRM/RBD/RNP motifs) family protein
LOC_Os07g16364	0.249815	--	0.31595	0.474045	-1.22913	down	0.00015	0.000741693	expressed protein
LOC_Os07g16970	-0.528799	--	1	1	4.14984	up	0.00015	0.000741693	guanosine nucleotide diphosphate dissociation inhibitor 1
LOC_Os07g17689	inf	--	1	1	inf	up	5e-05	0.000269166	expressed protein
LOC_Os07g18570	0.596329	--	0.0237	0.0611516	NA	down	5e-05	0.000269166	expressed protein
LOC_Os07g19060	-0.245084	--	0.2431	0.39421	-1.1125	down	5e-05	0.000269166	Transport protein particle (TRAPP) component
LOC_Os07g20310	0	--	1	1	inf	up	5e-05	0.000269166	expressed protein
LOC_Os07g22930	-0.713982	--	0.0016	0.00611149	-2.79338	down	5e-05	0.000269166	UDP-Glycosyltransferase superfamily protein
LOC_Os07g23120	0.233853	--	0.3748	0.536154	-2.99205	down	0.0002	0.000963148	Nucleotide-diphospho-sugar transferases superfamily protein
LOC_Os07g23810	inf	--	1	1	inf	up	5e-05	0.000269166	expressed protein
LOC_Os07g23880	-0.0396208	--	0.8489	0.912974	0.963466	up	5e-05	0.000269166	heteroglycan glucosidase 1
LOC_Os07g23900	-0.164747	--	1	1	1.69411	up	0.0002	0.000963148	F-box and associated interaction domains-containing protein
LOC_Os07g25590	0.0745265	--	0.72935	0.834389	-1.02834	down	5e-05	0.000269166	Pyridoxal phosphate (PLP)-dependent transferases superfamily protein
LOC_Os07g26110	1.67578	up	5e-05	0.000269166	2.35035	up	5e-05	0.000269166	membrane associated DUF588 domain containing protein
LOC_Os07g27120	0	--	1	1	inf	up	5e-05	0.000269166	expressed protein
LOC_Os07g27810	-0.145014	--	0.54515	0.693625	-1.17465	down	0.0001	0.000512325	Protein of unknown function (DUF1218)
LOC_Os07g28480	0.36009	--	0.27835	0.431783	3.29396	up	5e-05	0.000269166	glutathione S-transferase TAU 24
LOC_Os07g28610	0.196573	--	0.3061	0.463201	-0.699054	down	0.0003	0.00138759	photosystem I P subunit
LOC_Os07g28614	-0.0540042	--	0.78255	0.870649	-2.08675	down	5e-05	0.000269166	expressed protein
LOC_Os07g28644	0	--	1	1	inf	up	5e-05	0.000269166	expressed protein
LOC_Os07g29960	-0.548315	--	1	1	4.75062	up	5e-05	0.000269166	cytochrome P450, family 87, subfamily A, polypeptide 2
LOC_Os07g30240	0.251254	--	0.41215	0.573243	-2.89545	down	0.00045	0.00199452	MUTS-like protein 4
LOC_Os07g31599	0.325047	--	0.12365	0.234473	1.21116	up	5e-05	0.000269166	Patatin-like phospholipase family protein
LOC_Os07g31884	-0.746826	down	0.00025	0.00117812	-0.726582	down	0.0004	0.00179528	MATE efflux family protein
LOC_Os07g32129	-0.399759	--	0.36075	0.521812	NA	down	5e-05	0.000269166	expressed protein
LOC_Os07g32570	-0.911287	down	5e-05	0.000269166	0.261442	--	0.18845	0.325369	OsAPRL1 adenosine 5'-phosphosulfate reductase-like OsAPRL1
LOC_Os07g32630	-0.120143	--	0.59135	0.731364	-0.919798	down	0.0004	0.00179528	UDP-Glycosyltransferase superfamily protein
LOC_Os07g33680	-0.00547993	--	0.9868	0.99163	1.26897	up	5e-05	0.000269166	succinate dehydrogenase 3-2
LOC_Os07g33690	-0.23754	--	0.22225	0.36893	-2.69172	down	5e-05	0.000269166	NB-ARC domain-containing disease resistance protein
LOC_Os07g33710	0	--	1	1	inf	up	5e-05	0.000269166	expressed protein
LOC_Os07g33790	-0.0977911	--	0.62835	0.760526	-1.72178	down	5e-05	0.000269166	glutamate receptor 3.4
LOC_Os07g33860	0.196781	--	0.32805	0.487135	-1.72141	down	5e-05	0.000269166	Zinc-binding ribosomal protein family protein
LOC_Os07g33997	0	--	1	1	inf	up	5e-05	0.000269166	Zinc-binding ribosomal protein family protein
LOC_Os07g34070	1.0593	up	0.00015	0.000741693	0.782905	--	0.0038	0.0129548	auxin-induced protein 5NG4
LOC_Os07g34260	0.518193	--	1	1	3.51758	up	5e-05	0.000269166	Chalcone and stilbene synthase family protein
LOC_Os07g34280	0.615757	--	1	1	4.0137	up	0.0002	0.000963148	alpha/beta-Hydrolases superfamily protein
LOC_Os07g34850	-0.654752	--	0.01055	0.0310468	0.804435	up	0.0005	0.00219098	Eukaryotic aspartyl protease family protein
LOC_Os07g35340	-0.828169	--	0.04635	0.106558	1.93317	up	5e-05	0.000269166	cysteine-rich RLK (RECEPTOR-like protein kinase) 5
LOC_Os07g35370	0.203509	--	0.37345	0.534803	1.22257	up	5e-05	0.000269166	cysteine-rich RLK (RECEPTOR-like protein kinase) 25
LOC_Os07g35380	0	--	1	1	inf	up	5e-05	0.000269166	cysteine-rich RLK (RECEPTOR-like protein kinase) 10
LOC_Os07g35390	0.207903	--	0.5446	0.69318	2.6128	up	5e-05	0.000269166	cysteine-rich RLK (RECEPTOR-like protein kinase) 10
LOC_Os07g35540	0.468139	--	0.02435	0.0625428	1.21471	up	5e-05	0.000269166	cysteine-rich RLK (RECEPTOR-like protein kinase) 5
LOC_Os07g35680	0.243153	--	0.1993	0.339616	0.752798	up	5e-05	0.000269166	cysteine-rich RLK (RECEPTOR-like protein kinase) 8
LOC_Os07g35700	0	--	1	1	inf	up	5e-05	0.000269166	cysteine-rich RLK (RECEPTOR-like protein kinase) 25
LOC_Os07g36570	0.517534	--	0.0315	0.0774212	1.33846	up	5e-05	0.000269166	S-locus lectin protein kinase family protein
LOC_Os07g37730	0.907225	up	0.0001	0.000512325	1.49877	up	5e-05	0.000269166	NADH-ubiquinone oxidoreductase, mitochondrial precursor
LOC_Os07g38280	-0.0842958	--	0.66175	0.785732	0.702622	up	0.00035	0.00159291	Insulinase (Peptidase family M16) family protein
LOC_Os07g38790	0.380002	--	0.25235	0.401839	1.29918	up	0.00035	0.00159291	beta-hexosaminidase 2
LOC_Os07g38800	0.480573	--	0.0384	0.0911895	1.15823	up	5e-05	0.000269166	receptor lectin kinase
LOC_Os07g38810	0.263683	--	0.20375	0.345459	0.814341	up	0.0002	0.000963148	receptor lectin kinase
LOC_Os07g38830	-0.188765	--	0.3368	0.496481	-0.790736	down	0.0001	0.000512325	alpha/beta-Hydrolases superfamily protein
LOC_Os07g39210	0.252524	--	0.57455	0.717816	1.51023	up	0.00095	0.00386718	expressed protein
LOC_Os07g39520	0.129029	--	0.6174	0.751919	0.821226	up	0.00095	0.00386718	Protein kinase superfamily protein
LOC_Os07g39710	-0.0641814	--	0.73535	0.838641	-0.953266	down	5e-05	0.000269166	NADH-ubiquinone oxidoreductase-related
LOC_Os07g39730	-0.0170519	--	0.93745	0.965108	-0.935178	down	0.00025	0.00117812	ZCW7
LOC_Os07g40000	-0.809102	--	0.00145	0.00560681	-1.11445	down	5e-05	0.000269166	LOB domain-containing protein 37
LOC_Os07g40390	0	--	1	1	inf	up	5e-05	0.000269166	expressed protein
LOC_Os07g40630	0.531053	--	0.01375	0.0388271	1.45094	up	5e-05	0.000269166	Leucine-rich repeat protein kinase family protein
LOC_Os07g40690	-0.143194	--	0.72835	0.833746	1.79572	up	5e-05	0.000269166	NAD(P)-binding Rossmann-fold superfamily protein
LOC_Os07g41230	0.455655	--	0.0424	0.0990195	0.833637	up	0.0002	0.000963148	methyl esterase 11
LOC_Os07g41310	-0.497433	--	0.0754	0.157729	-1.60855	down	5e-05	0.000269166	COBRA-like extracellular glycosyl-phosphatidyl inositol-anchored protein family
LOC_Os07g41410	-0.63908	down	0.00085	0.00350608	-0.328067	--	0.08955	0.181213	EGG APPARATUS-1
LOC_Os07g42160	-0.880806	down	5e-05	0.000269166	-1.07278	down	5e-05	0.000269166	HD domain containing protein
LOC_Os07g42310	-0.203921	--	0.3356	0.495208	0.76879	up	0.0001	0.000512325	Lung seven transmembrane receptor family protein
LOC_Os07g42370	0.334225	--	0.0779	0.161952	0.888801	up	5e-05	0.000269166	jasmonate-zim-domain protein 5
LOC_Os07g42510	0.689506	--	0.02925	0.0728186	1.16409	up	0.0002	0.000963148	ethylene-responsive element binding protein
LOC_Os07g43560	2.93445	up	5e-05	0.000269166	3.01819	up	5e-05	0.000269166	TKL_IRAK_DUF26-lc.24 - DUF26 kinases
LOC_Os07g43950	-2.33794	down	5e-05	0.000269166	-2.0527	down	5e-05	0.000269166	RNA recognition motif containing protein
LOC_Os07g44410	-1.44241	down	5e-05	0.000269166	-0.569412	--	0.0069	0.0216505	WD40-like Beta Propeller Repeat family protein
LOC_Os07g44770	-2.00258	down	5e-05	0.000269166	-7.61484	--	0.06465	0.139374	expressed protein
LOC_Os07g44820	-0.756566	down	0.0008	0.00332315	-0.130699	--	0.5329	0.683251	expressed protein
LOC_Os07g45194	0.950841	up	5e-05	0.000269166	0.109346	--	0.5706	0.714626	expressed protein
LOC_Os07g46330	-0.912376	down	5e-05	0.000269166	-0.588206	--	0.0033	0.0114664	uncharacterized UPF0114 domain containing protein
LOC_Os07g46846	0.708337	--	0.0455	0.104962	1.34161	up	0.0005	0.00219098	NAD(P)-binding Rossmann-fold superfamily protein
LOC_Os07g47090	-0.961644	down	0.00035	0.00159291	-0.937841	down	0.00035	0.00159291	KIP1
LOC_Os07g47140	-1.45929	down	5e-05	0.000269166	-1.89538	down	5e-05	0.000269166	CCT/B-box zinc finger protein
LOC_Os07g48010	1.56793	up	5e-05	0.000269166	1.77327	up	5e-05	0.000269166	peroxidase precursor
LOC_Os07g48020	1.26652	up	5e-05	0.000269166	1.00661	up	5e-05	0.000269166	peroxidase precursor
LOC_Os07g48050	-0.482809	--	0.0154	0.0427297	0.740551	up	0.00025	0.00117812	Peroxidase superfamily protein
LOC_Os07g48260	-0.139436	--	0.52005	0.672119	0.786133	up	0.00025	0.00117812	WRKY DNA-binding protein 54
LOC_Os07g48730	0.311071	--	0.1967	0.336242	1.14367	up	5e-05	0.000269166	Protein kinase superfamily protein
LOC_Os07g48800	-1.23491	down	5e-05	0.000269166	-1.20208	down	5e-05	0.000269166	VQ domain containing protein
LOC_Os08g01380	0.399811	--	0.0455	0.104962	0.660333	up	0.00085	0.00350608	2Fe-2S ferredoxin-like superfamily protein
LOC_Os08g01810	-0.162436	--	0.4541	0.613166	-3.28159	down	5e-05	0.000269166	NOP56-like pre RNA processing ribonucleoprotein
LOC_Os08g02230	0.63239	--	1	1	4.84181	up	5e-05	0.000269166	D-arabinono-1,4-lactone oxidase family protein
LOC_Os08g02670	-0.430974	--	1	1	2.01948	up	0.00065	0.00276647	AAA-type ATPase family protein
LOC_Os08g04340	0.923732	--	0.0049	0.0161481	1.4658	up	5e-05	0.000269166	uclacyanin 1
LOC_Os08g04540	1.82171	up	5e-05	0.000269166	2.38507	up	5e-05	0.000269166	decarboxylase
LOC_Os08g04560	0.414508	--	0.13155	0.246004	0.979888	up	0.0005	0.00219098	Pyridoxal phosphate (PLP)-dependent transferases superfamily protein
LOC_Os08g04630	0.760648	up	0.0007	0.00295353	1.29148	up	5e-05	0.000269166	external NADH-ubiquinone oxidoreductase 1
LOC_Os08g06100	-0.956942	down	5e-05	0.000269166	-0.492492	--	0.0138	0.0389463	O-methyltransferase
LOC_Os08g07390	-0.0935683	--	0.74825	0.847565	-3.16204	down	5e-05	0.000269166	expressed protein
LOC_Os08g07730	0.65889	--	0.0662	0.142051	1.47961	up	0.0002	0.000963148	HXXXD-type acyl-transferase family protein
LOC_Os08g07760	0.33577	--	0.0912	0.183912	0.721008	up	0.00025	0.00117812	somatic embryogenesis receptor-like kinase 2
LOC_Os08g07774	-0.978163	down	5e-05	0.000269166	-7.67423	down	5e-05	0.000269166	disease resistance protein RPM1
LOC_Os08g07830	-0.736651	down	0.0001	0.000512325	-1.76146	down	5e-05	0.000269166	DUF292 domain containing protein
LOC_Os08g07880	-0.471498	--	0.01815	0.0490031	-0.880895	down	5e-05	0.000269166	4-phospho-panto-thenoylcysteine synthetase
LOC_Os08g07890	-1.38193	down	5e-05	0.000269166	NA	down	5e-05	0.000269166	NB-ARC domain containing protein
LOC_Os08g08700	-1.46445	down	5e-05	0.000269166	-1.66791	down	0.0001	0.000512325	ubiquitin family protein
LOC_Os08g09670	0.253604	--	0.37825	0.539639	-1.85007	down	0.0002	0.000963148	RNI-like superfamily protein
LOC_Os08g09710	-0.491897	--	0.11125	0.215687	-1.68944	down	5e-05	0.000269166	F-box/RNI-like/FBD-like domains-containing protein
LOC_Os08g09740	-1.23515	--	0.0165	0.0452831	NA	down	5e-05	0.000269166	F-box/RNI-like superfamily protein
LOC_Os08g09830	-1.04347	--	0.0086	0.0261131	-2.17134	down	0.0007	0.00295353	BTB/POZ/MATH-domains containing protein
LOC_Os08g10130	-0.233401	--	0.7033	0.815986	NA	down	5e-05	0.000269166	expressed protein
LOC_Os08g10250	0.279456	--	0.20665	0.349156	1.09503	up	5e-05	0.000269166	Leucine-rich repeat transmembrane protein kinase
LOC_Os08g10290	0.783755	--	0.02005	0.0532126	2.98554	up	5e-05	0.000269166	Leucine-rich repeat transmembrane protein kinase
LOC_Os08g10310	0.431991	--	0.093	0.186868	1.21943	up	5e-05	0.000269166	Leucine-rich repeat transmembrane protein kinase
LOC_Os08g10430	-0.234099	--	0.2551	0.40472	-2.63804	down	5e-05	0.000269166	NB-ARC domain-containing disease resistance protein
LOC_Os08g10470	0.678161	--	0.0711	0.150428	1.72774	up	5e-05	0.000269166	ASH1-related protein 2
LOC_Os08g10510	0.217937	--	0.28785	0.442705	1.28414	up	5e-05	0.000269166	Pyridoxal phosphate (PLP)-dependent transferases superfamily protein
LOC_Os08g10530	0.357761	--	0.468	0.626001	NA	down	5e-05	0.000269166	expressed protein
LOC_Os08g10550	0.395322	--	0.0871	0.177195	0.999078	up	5e-05	0.000269166	K+ uptake permease 11
LOC_Os08g10760	0.399642	--	0.08995	0.181872	NA	down	5e-05	0.000269166	expressed protein
LOC_Os08g11450	0.162526	--	0.5678	0.712325	NA	down	5e-05	0.000269166	expressed protein
LOC_Os08g11480	-0.0621766	--	0.7664	0.85994	NA	down	5e-05	0.000269166	expressed protein
LOC_Os08g12800	0.0505783	--	1	1	3.18081	up	0.00035	0.00159291	O-Glycosyl hydrolases family 17 protein
LOC_Os08g13430	1.17888	up	0.00025	0.00117812	-3.57068	--	0.0031	0.0108686	expressed protein
LOC_Os08g13930	-0.61629	--	0.00155	0.00594295	-3.15777	down	5e-05	0.000269166	Glucose-1-phosphate adenylyltransferase family protein
LOC_Os08g14190	-0.523374	--	0.0775	0.161284	-2.46162	down	5e-05	0.000269166	P-loop containing nucleoside triphosphate hydrolases superfamily protein
LOC_Os08g14390	0.0371623	--	0.9129	0.951157	1.58442	up	5e-05	0.000269166	O-Glycosyl hydrolases family 17 protein
LOC_Os08g14490	1.35025	up	0.00065	0.00276647	1.21096	--	0.0013	0.00509627	dehydrogenase-phosphopantetheinyltransferase
LOC_Os08g14860	inf	up	5e-05	0.000269166	inf	--	1	1	cytochrome b-c1 complex subunit 7
LOC_Os08g14900	inf	up	5e-05	0.000269166	0	--	1	1	expressed protein
LOC_Os08g14940	-0.520625	--	0.0087	0.0263691	-2.39543	down	5e-05	0.000269166	Leucine-rich repeat protein kinase family protein
LOC_Os08g14950	3.91692	up	5e-05	0.000269166	1.16707	up	0.00065	0.00276647	receptor-like protein kinase 2 precursor
LOC_Os08g15149	2.33315	up	0.0001	0.000512325	3.54053	up	5e-05	0.000269166	oxidoreductase, 2OG-Fe oxygenase family protein
LOC_Os08g15170	-0.292516	--	0.2126	0.356797	-4.03791	down	5e-05	0.000269166	ATP synthase epsilon chain, mitochondrial
LOC_Os08g15710	-1.69618	down	5e-05	0.000269166	-1.58086	down	5e-05	0.000269166	DC1 domain
LOC_Os08g16070	-0.950054	--	0.0213	0.0559738	NA	down	5e-05	0.000269166	NB-ARC domain-containing disease resistance protein
LOC_Os08g20544	-0.884574	down	5e-05	0.000269166	-1.12737	down	5e-05	0.000269166	expressed protein
LOC_Os08g22149	0.720287	--	0.00105	0.00422178	1.32757	up	5e-05	0.000269166	Cystathionine beta-synthase (CBS) family protein
LOC_Os08g26220	0.562352	--	0.0131	0.0372786	1.43739	up	5e-05	0.000269166	Plant protein of unknown function (DUF247)
LOC_Os08g26520	0.0851846	--	0.7976	0.880484	-2.25334	down	0.0006	0.00257655	expressed protein
LOC_Os08g26880	1.3415	--	0.0024	0.00870196	2.85063	up	5e-05	0.000269166	basic leucine-zipper 44
LOC_Os08g27170	-0.0705201	--	0.7156	0.824767	0.78066	up	0.00015	0.000741693	Calmodulin binding protein-like
LOC_Os08g27540	0	--	1	1	inf	up	5e-05	0.000269166	expressed protein
LOC_Os08g27580	0	--	1	1	inf	up	5e-05	0.000269166	expressed protein
LOC_Os08g27780	-0.150068	--	0.6666	0.789315	1.1151	up	0.0008	0.00332315	wall associated kinase 5
LOC_Os08g27810	-0.146406	--	0.7591	0.854956	2.04062	up	0.00015	0.000741693	cell wall-associated kinase
LOC_Os08g27840	0.174429	--	0.39195	0.553405	0.941884	up	5e-05	0.000269166	phosphoenolpyruvate carboxylase 1
LOC_Os08g28000	0	--	1	1	inf	up	5e-05	0.000269166	expressed protein
LOC_Os08g28200	0	--	1	1	inf	up	5e-05	0.000269166	Ankyrin repeat family protein
LOC_Os08g28980	0.214344	--	0.44095	0.600963	1.28469	up	5e-05	0.000269166	Polynucleotidyl transferase, ribonuclease H-like superfamily protein
LOC_Os08g29020	0	--	1	1	inf	up	5e-05	0.000269166	wall-associated kinase 2
LOC_Os08g29150	-0.53263	--	0.012	0.0346147	-0.838984	down	0.0003	0.00138759	ATPase E1-E2 type family protein / haloacid dehalogenase-like hydrolase family protein
LOC_Os08g29570	0.608404	--	0.00195	0.00726868	1.08827	up	5e-05	0.000269166	pleiotropic drug resistance 12
LOC_Os08g29809	0.962187	--	0.00795	0.0244272	1.47559	up	0.0001	0.000512325	NB-ARC domain-containing disease resistance protein
LOC_Os08g30020	1.02263	up	5e-05	0.000269166	0.565709	--	0.0074	0.0229743	membrane protein
LOC_Os08g31240	0.0339666	--	0.90355	0.94563	1.53474	up	5e-05	0.000269166	global transcription factor C
LOC_Os08g31670	inf	up	5e-05	0.000269166	inf	--	1	1	transporter
LOC_Os08g32130	1.20807	up	5e-05	0.000269166	0.407487	--	0.1463	0.26722	heat shock protein DnaJ
LOC_Os08g32910	-0.909554	--	0.00425	0.0142659	-1.76892	down	5e-05	0.000269166	expressed protein
LOC_Os08g33150	-1.2889	down	5e-05	0.000269166	-0.488751	--	0.0129	0.0368009	MYB family transcription factor
LOC_Os08g34190	0.177642	--	0.38105	0.54246	0.760228	up	0.00025	0.00117812	stromal cell-derived factor 2-like protein precursor
LOC_Os08g34280	-0.963862	down	5e-05	0.000269166	0.0489636	--	0.80565	0.885833	cinnamoyl-CoA reductase
LOC_Os08g34580	0.123574	--	0.62505	0.757967	1.10478	up	5e-05	0.000269166	trehalose-phosphatase/synthase 9
LOC_Os08g34790	0.734922	--	0.01445	0.040477	1.32523	up	5e-05	0.000269166	4-coumarate:CoA ligase 2
LOC_Os08g35210	-0.203524	--	0.38115	0.542555	0.851091	up	0.0001	0.000512325	Riboflavin synthase-like superfamily protein
LOC_Os08g35420	inf	--	1	1	inf	up	5e-05	0.000269166	photosystem II reaction center protein A
LOC_Os08g36590	0.220068	--	0.41495	0.575987	0.904454	up	0.0007	0.00295353	expressed protein
LOC_Os08g37670	0.152438	--	0.4384	0.598544	1.22636	up	5e-05	0.000269166	Cupredoxin superfamily protein
LOC_Os08g38092	0.201283	--	0.4578	0.616625	-1.60645	down	5e-05	0.000269166	alpha/beta-Hydrolases superfamily protein
LOC_Os08g38210	0.443458	--	0.11405	0.220016	1.15435	up	5e-05	0.000269166	BES1-interacting Myc-like protein 2
LOC_Os08g38320	0.340152	--	0.20855	0.351612	0.898973	up	0.00095	0.00386718	D6 protein kinase like 2
LOC_Os08g38710	-0.0286655	--	0.8862	0.935519	1.89993	up	5e-05	0.000269166	seed imbibition 1
LOC_Os08g38850	-0.0938154	--	0.7149	0.824256	-1.00498	down	0.0009	0.00368732	Sec14p-like phosphatidylinositol transfer family protein
LOC_Os08g38880	0.233717	--	0.2208	0.367105	-0.930279	down	5e-05	0.000269166	Transducin/WD40 repeat-like superfamily protein
LOC_Os08g39160	-0.166184	--	0.52545	0.676807	-1.34462	down	5e-05	0.000269166	Formyl transferase
LOC_Os08g39190	0.259832	--	0.61885	0.753061	NA	down	5e-05	0.000269166	expressed protein
LOC_Os08g40590	0.325123	--	0.19575	0.334987	0.944988	up	0.00015	0.000741693	OSBP(oxysterol binding protein)-related protein 4B
LOC_Os08g41580	0	--	1	1	inf	up	5e-05	0.000269166	ubiquitin-specific protease 1
LOC_Os08g41730	-0.31138	--	0.1288	0.242087	-0.767019	down	0.00055	0.00238481	N-terminal nucleophile aminohydrolases (Ntn hydrolases) superfamily protein
LOC_Os08g42390	0.584124	--	0.03265	0.079765	1.19406	up	5e-05	0.000269166	senescence-related gene 3
LOC_Os08g42720	0.348956	--	0.0903	0.182447	-1.04542	down	5e-05	0.000269166	Eukaryotic protein of unknown function (DUF914)
LOC_Os08g42800	inf	--	0.0021	0.00774989	inf	up	5e-05	0.000269166	expressed protein
LOC_Os08g42840	-0.593269	--	0.0237	0.0611516	-2.7278	down	5e-05	0.000269166	disease resistance family protein / LRR family protein
LOC_Os08g43010	-0.135623	--	0.67975	0.798946	-2.21764	down	0.00045	0.00199452	NB-ARC domain-containing disease resistance protein
LOC_Os08g43140	0	--	1	1	inf	up	5e-05	0.000269166	expressed protein
LOC_Os08g43310	0	--	1	1	inf	up	5e-05	0.000269166	expressed protein
LOC_Os08g43550	-0.181834	--	0.41435	0.575396	0.770891	up	0.0003	0.00138759	myb domain protein 4
LOC_Os08g44050	-0.182019	--	0.37285	0.534229	0.882993	up	0.0001	0.000512325	C2H2-like zinc finger protein
LOC_Os08g44220	1.39593	--	0.0176	0.0477513	3.42531	up	5e-05	0.000269166	Glycolipid transfer protein (GLTP) family protein
LOC_Os08g45190	0.132972	--	0.55455	0.701524	0.806332	up	0.0003	0.00138759	proton gradient regulation 5
LOC_Os08g45200	0.668791	--	1	1	2.81328	up	0.00075	0.00313869	expressed protein
LOC_Os08g45210	0.26363	--	0.18285	0.317937	1.04957	up	5e-05	0.000269166	Peroxisomal membrane 22 kDa (Mpv17/PMP22) family protein
LOC_Os09g04050	1.81613	up	5e-05	0.000269166	2.69957	up	5e-05	0.000269166	dehydrogenase
LOC_Os09g04384	NA	--	1	1	3.41578	up	5e-05	0.000269166	expressed protein
LOC_Os09g04430	-0.557415	--	0.1363	0.252839	1.4962	up	5e-05	0.000269166	expressed protein
LOC_Os09g06560	-0.524159	--	1	1	2.68233	up	5e-05	0.000269166	transducin family protein / WD-40 repeat family protein
LOC_Os09g07660	-0.0691332	--	0.71995	0.827822	-0.755489	down	0.0001	0.000512325	Protein kinase superfamily protein
LOC_Os09g07764	0.371826	--	0.33685	0.49653	1.39961	up	0.00035	0.00159291	expressed protein
LOC_Os09g07830	-0.349415	--	0.07125	0.150693	-0.650427	down	0.00085	0.00350608	acetoacetyl-CoA thiolase 2
LOC_Os09g08130	1.5814	up	5e-05	0.000269166	1.90884	up	5e-05	0.000269166	indole-3-glycerol phosphate synthase, chloroplast precursor
LOC_Os09g09320	-0.271077	--	0.1863	0.322544	-0.747385	down	0.0003	0.00138759	Nuclear transport factor 2 (NTF2) family protein
LOC_Os09g09490	-0.296422	--	0.252	0.401599	1.08374	up	5e-05	0.000269166	NB-ARC domain-containing disease resistance protein
LOC_Os09g09520	0.126388	--	0.51955	0.671649	0.849199	up	5e-05	0.000269166	Major facilitator superfamily protein
LOC_Os09g09750	0.253739	--	0.34605	0.506443	NA	down	5e-05	0.000269166	NB-ARC domain-containing disease resistance protein
LOC_Os09g09790	0.195071	--	0.3525	0.513217	1.0175	up	5e-05	0.000269166	chloroplast sulfur E
LOC_Os09g10000	-0.353958	--	0.30145	0.457951	1.66971	up	5e-05	0.000269166	Membrane fusion protein Use1
LOC_Os09g10201	-0.0922459	--	0.6858	0.803324	-1.71111	down	5e-05	0.000269166	expressed protein
LOC_Os09g10204	0.0767563	--	0.74615	0.846146	NA	down	5e-05	0.000269166	expressed protein
LOC_Os09g10340	0.66997	--	0.02045	0.0540938	-3.12557	down	0.0007	0.00295353	cytochrome P450, family 71, subfamily B, polypeptide 37
LOC_Os09g10600	0.0887609	--	0.71475	0.824154	-1.87513	down	5e-05	0.000269166	NAD(P)-binding Rossmann-fold superfamily protein
LOC_Os09g12060	0.371646	--	0.1107	0.214888	-4.85203	down	0.00055	0.00238481	expressed protein
LOC_Os09g13440	-1.44135	down	5e-05	0.000269166	0.0570161	--	0.78195	0.870224	expressed protein
LOC_Os09g13890	-0.647296	down	0.00085	0.00350608	-0.505219	--	0.0207	0.0546511	calmodulin binding protein
LOC_Os09g14600	0.319504	--	0.4981	0.65306	2.54761	up	5e-05	0.000269166	Peroxisomal membrane 22 kDa (Mpv17/PMP22) family protein
LOC_Os09g14614	-0.150147	--	0.5538	0.700929	0.800839	up	0.00075	0.00313869	expressed protein
LOC_Os09g14670	0.296824	--	0.1699	0.300308	1.12434	up	5e-05	0.000269166	phosphoenolpyruvate carboxylase 1
LOC_Os09g15639	inf	--	1	1	inf	up	5e-05	0.000269166	expressed protein
LOC_Os09g15644	0	--	1	1	inf	up	5e-05	0.000269166	expressed protein
LOC_Os09g15670	-0.708228	--	0.12725	0.239835	2.80065	up	5e-05	0.000269166	highly ABA-induced PP2C gene 2
LOC_Os09g15840	0	--	1	1	inf	up	5e-05	0.000269166	Disease resistance protein (CC-NBS-LRR class) family
LOC_Os09g15850	inf	--	1	1	inf	up	5e-05	0.000269166	disease resistance protein (TIR-NBS-LRR class)
LOC_Os09g15980	0	--	1	1	inf	up	5e-05	0.000269166	expressed protein
LOC_Os09g16160	-0.375607	--	0.303	0.45966	NA	down	5e-05	0.000269166	Ankyrin repeat family protein
LOC_Os09g16330	-0.434815	--	0.06465	0.139374	-0.879301	down	0.00015	0.000741693	pleiotropic drug resistance 12
LOC_Os09g16380	0.805467	--	1	1	1.7108	up	0.0003	0.00138759	pleiotropic drug resistance 12
LOC_Os09g16650	-0.0187081	--	0.96075	0.978381	NA	down	5e-05	0.000269166	Concanavalin A-like lectin protein kinase family protein
LOC_Os09g16710	-0.296906	--	0.27695	0.430197	NA	down	5e-05	0.000269166	expressed protein
LOC_Os09g16714	0.187609	--	0.5376	0.687255	NA	down	5e-05	0.000269166	expressed protein
LOC_Os09g16760	0.0356599	--	0.86445	0.922464	NA	down	5e-05	0.000269166	Ankyrin repeat family protein
LOC_Os09g16950	0.157881	--	0.56595	0.710882	2.66082	up	5e-05	0.000269166	Concanavalin A-like lectin protein kinase family protein
LOC_Os09g17120	-0.731842	--	0.14795	0.269571	NA	down	5e-05	0.000269166	Ankyrin repeat family protein
LOC_Os09g17600	-0.222966	--	0.24495	0.396004	-1.0475	down	5e-05	0.000269166	Sulfite exporter TauE/SafE family protein
LOC_Os09g17630	0.169154	--	0.38405	0.545447	0.746841	up	0.0003	0.00138759	Leucine-rich repeat transmembrane protein kinase
LOC_Os09g18360	1.08573	--	0.0012	0.00474706	1.35237	up	0.00015	0.000741693	Leucine-rich repeat protein kinase family protein
LOC_Os09g19274	inf	--	1	1	inf	up	5e-05	0.000269166	expressed protein
LOC_Os09g19380	-0.216973	--	0.3043	0.461167	NA	down	5e-05	0.000269166	Leucine-rich repeat protein kinase family protein
LOC_Os09g19390	-0.135179	--	0.5149	0.667697	NA	down	5e-05	0.000269166	Leucine-rich repeat transmembrane protein kinase protein
LOC_Os09g19400	-0.343106	--	0.1109	0.215156	NA	down	5e-05	0.000269166	Leucine-rich repeat protein kinase family protein
LOC_Os09g19500	0.114206	--	0.6136	0.74894	-2.77713	down	5e-05	0.000269166	Leucine-rich repeat protein kinase family protein
LOC_Os09g19720	0.179127	--	0.624	0.757145	1.35497	up	0.00055	0.00238481	expressed protein
LOC_Os09g20024	inf	--	1	1	inf	up	5e-05	0.000269166	expressed protein
LOC_Os09g20030	-0.0746624	--	0.72215	0.829344	1.3967	up	5e-05	0.000269166	NB-ARC domain-containing disease resistance protein
LOC_Os09g20090	-0.349896	--	0.21985	0.365932	1.79546	up	5e-05	0.000269166	Cupredoxin superfamily protein
LOC_Os09g20240	0.340788	--	0.11925	0.227929	0.976231	up	5e-05	0.000269166	expressed protein
LOC_Os09g21470	0.0189937	--	0.92895	0.960285	1.02412	up	5e-05	0.000269166	expressed protein
LOC_Os09g21802	0.0353253	--	0.91075	0.949909	NA	down	5e-05	0.000269166	expressed protein
LOC_Os09g22410	0.0340524	--	0.8711	0.926572	NA	down	5e-05	0.000269166	expressed protein
LOC_Os09g22510	0.141167	--	0.57525	0.718385	-4.62608	down	0.0003	0.00138759	expressed protein
LOC_Os09g23300	0.510923	--	0.1295	0.2431	1.56141	up	5e-05	0.000269166	vacuolar iron transporter 1
LOC_Os09g24210	-0.0612523	--	0.85375	0.915963	-2.68421	down	0.00065	0.00276647	expressed protein
LOC_Os09g24924	0.0554434	--	0.77665	0.866741	1.00691	up	5e-05	0.000269166	sugar transporter protein 7
LOC_Os09g25100	0.732825	--	0.1646	0.292956	2.55	up	0.0004	0.00179528	SOS3-interacting protein 3
LOC_Os09g25150	0.110187	--	0.5683	0.712738	-1.54616	down	5e-05	0.000269166	cinnamoyl coa reductase 1
LOC_Os09g25190	-0.867136	down	0.00045	0.00199452	-0.93519	down	0.00035	0.00159291	protein binding protein
LOC_Os09g25740	-0.127356	--	0.69225	0.80804	2.03654	up	5e-05	0.000269166	expressed protein
LOC_Os09g26960	0.428569	--	0.02655	0.0672077	0.99005	up	5e-05	0.000269166	Cytochrome P450 superfamily protein
LOC_Os09g27040	-0.496806	--	0.0699	0.148368	-1.44092	down	5e-05	0.000269166	gamete expressed protein 1
LOC_Os09g27500	1.20315	up	5e-05	0.000269166	1.75237	up	5e-05	0.000269166	cytochrome P450
LOC_Os09g27750	-0.462271	--	0.1337	0.249136	-1.25329	down	0.00075	0.00313869	ethylene-forming enzyme
LOC_Os09g28160	0.124845	--	0.5347	0.684777	0.709013	up	0.00065	0.00276647	phosphate transporter 3;2
LOC_Os09g29520	-0.00302253	--	0.9876	0.992067	0.714679	up	0.00025	0.00117812	wall associated kinase 3
LOC_Os09g29600	-0.0559136	--	0.8035	0.884444	0.817784	up	0.00015	0.000741693	wall-associated kinase 2
LOC_Os09g29940	-0.196191	--	0.42795	0.588501	0.832014	up	0.0003	0.00138759	O-fucosyltransferase family protein
LOC_Os09g30454	-0.881638	down	0.00025	0.00117812	0.63748	--	0.00325	0.0113161	OsWAK87 - OsWAK receptor-like protein kinase
LOC_Os09g31478	-0.898347	down	5e-05	0.000269166	0.0951272	--	0.6366	0.766888	auxin efflux carrier component
LOC_Os09g32510	-0.288586	--	0.22545	0.372911	-1.3343	down	0.0001	0.000512325	basic helix-loop-helix (bHLH) DNA-binding superfamily protein
LOC_Os09g32526	0.761004	up	5e-05	0.000269166	0.735135	up	0.0003	0.00138759	peptidyl-prolyl cis-trans isomerase, FKBP-type
LOC_Os09g32840	0.138962	--	0.564	0.709256	0.884323	up	0.0002	0.000963148	purple acid phosphatase 27
LOC_Os09g33680	-0.761889	down	0.00015	0.000741693	-0.608485	--	0.00255	0.00917212	Os9bglu31 - beta-glucosidase, dhurrinase
LOC_Os09g33876	-1.36764	down	5e-05	0.000269166	-1.39506	down	5e-05	0.000269166	expressed protein
LOC_Os09g33882	2.08047	up	5e-05	0.000269166	2.29735	up	5e-05	0.000269166	expressed protein
LOC_Os09g33900	-1.05186	down	0.00025	0.00117812	-0.602762	--	0.01905	0.0510188	FAD dependent oxidoreductase domain containing protein
LOC_Os09g33930	-0.613519	--	0.002	0.00742979	-0.679369	down	0.0007	0.00295353	farnesyltransferase A
LOC_Os09g34160	-1.07182	down	5e-05	0.000269166	0.0823759	--	0.6893	0.805844	resistance protein
LOC_Os09g34230	-1.02366	down	0.0004	0.00179528	-0.878505	--	0.0027	0.00963735	UDP-glucoronosyl/UDP-glucosyl transferase
LOC_Os09g36200	-0.901936	down	5e-05	0.000269166	-1.30272	down	5e-05	0.000269166	senescence-inducible chloroplast stay-green protein 1
LOC_Os09g36250	-0.829164	--	0.0012	0.00474706	-1.11873	down	0.00015	0.000741693	myb domain protein 42
LOC_Os09g36630	1.01003	--	0.00145	0.00560681	1.69203	up	5e-05	0.000269166	expressed protein
LOC_Os09g36680	-0.653702	down	0.00085	0.00350608	-1.92	down	5e-05	0.000269166	ribonuclease T2 family domain containing protein
LOC_Os09g36830	0.0686793	--	0.76115	0.856353	-1.00506	down	0.0001	0.000512325	E3 ubiquitin ligase SCF complex subunit SKP1/ASK1 family protein
LOC_Os09g37012	0.165695	--	0.38625	0.547722	-1.39221	down	5e-05	0.000269166	Eukaryotic aspartyl protease family protein
LOC_Os09g37690	-2.18698	down	5e-05	0.000269166	-3.26429	down	5e-05	0.000269166	flavin-containing monooxygenase family protein
LOC_Os09g39310	0.0777563	--	0.72535	0.831548	-3.72954	down	5e-05	0.000269166	expressed protein
LOC_Os09g39650	-0.806193	down	0.0001	0.000512325	-0.614981	--	0.00255	0.00917212	protein kinase family protein
LOC_Os10g01080	0.398623	--	0.13845	0.25593	1.7226	up	5e-05	0.000269166	Aldolase-type TIM barrel family protein
LOC_Os10g01100	0.158069	--	0.44655	0.606124	0.70756	up	0.00075	0.00313869	lectin protein kinase family protein
LOC_Os10g01134	-0.415016	--	0.028	0.070268	-0.813085	down	5e-05	0.000269166	serine carboxypeptidase-like 17
LOC_Os10g01540	-0.120846	--	0.71535	0.824564	1.50814	up	5e-05	0.000269166	WD-40 repeat family protein / notchless protein, putative
LOC_Os10g02380	0.38686	--	0.15895	0.285074	1.28743	up	5e-05	0.000269166	NAD(P)-linked oxidoreductase superfamily protein
LOC_Os10g02480	-0.0615256	--	0.7451	0.845416	0.721374	up	0.0001	0.000512325	NAD(P)-linked oxidoreductase superfamily protein
LOC_Os10g02490	0.574367	--	0.1945	0.333377	3.14884	up	5e-05	0.000269166	NAD(P)-linked oxidoreductase superfamily protein
LOC_Os10g02990	0.155077	--	0.42145	0.582283	-1.41535	down	5e-05	0.000269166	Leucine-rich repeat receptor-like protein kinase family protein
LOC_Os10g03050	0.157652	--	0.4912	0.646951	-3.9819	down	5e-05	0.000269166	Protein kinase family protein with leucine-rich repeat domain
LOC_Os10g03440	0.205706	--	0.59285	0.732547	1.44876	up	0.0001	0.000512325	ARM repeat superfamily protein
LOC_Os10g04270	0	--	1	1	inf	up	5e-05	0.000269166	Mannose-binding lectin superfamily protein
LOC_Os10g04342	-0.252242	--	1	1	3.65577	up	5e-05	0.000269166	Disease resistance protein (CC-NBS-LRR class) family
LOC_Os10g05020	-0.923017	down	5e-05	0.000269166	-1.81127	down	5e-05	0.000269166	cytochrome P450
LOC_Os10g05290	-0.0219797	--	1	1	1.8304	up	0.0005	0.00219098	tRNA/rRNA methyltransferase (SpoU) family protein
LOC_Os10g05940	-0.0755384	--	0.8155	0.892108	-1.62587	down	0.00055	0.00238481	expressed protein
LOC_Os10g06630	-1.12607	down	0.00055	0.00238481	-3.13805	down	5e-05	0.000269166	peptidyl-prolyl cis-trans isomerase
LOC_Os10g06720	-0.606079	--	0.01855	0.0499024	0.978814	up	5e-05	0.000269166	Galactose mutarotase-like superfamily protein
LOC_Os10g07080	0	--	1	1	inf	up	5e-05	0.000269166	expressed protein
LOC_Os10g07340	0.358818	--	0.19215	0.330341	-1.11277	down	0.0008	0.00332315	expressed protein
LOC_Os10g07440	-0.044327	--	0.8365	0.905311	-0.902153	down	0.0004	0.00179528	expressed protein
LOC_Os10g07978	-0.751014	down	0.00015	0.000741693	0.177705	--	0.36115	0.52223	disease resistance protein RPM1
LOC_Os10g08474	0.845333	--	0.0497	0.112743	1.99069	up	5e-05	0.000269166	cytochrome P450, family 76, subfamily C, polypeptide 4
LOC_Os10g10130	-0.259038	--	0.2374	0.387516	1.21687	up	5e-05	0.000269166	wall associated kinase 5
LOC_Os10g10750	-0.357693	--	0.08615	0.175623	NA	down	5e-05	0.000269166	expressed protein
LOC_Os10g11200	0.911267	up	5e-05	0.000269166	1.03712	up	5e-05	0.000269166	aminotransferase, classes I and II, domain containing protein
LOC_Os10g11590	-0.43702	--	0.03625	0.0869723	NA	down	5e-05	0.000269166	RPA70-kDa subunit B
LOC_Os10g18480	-1.32222	down	5e-05	0.000269166	-1.33154	down	5e-05	0.000269166	glucosyltransferase
LOC_Os10g20230	-0.333133	--	0.2484	0.398973	1.20581	up	5e-05	0.000269166	expressed protein
LOC_Os10g21190	-1.76213	down	5e-05	0.000269166	0.221904	--	0.3095	0.467005	expressed protein
LOC_Os10g21268	-1.20446	down	5e-05	0.000269166	0.221195	--	0.2956	0.451336	ribulose bisphosphate carboxylase large chain precursor
LOC_Os10g22100	0	--	1	1	inf	up	5e-05	0.000269166	expressed protein
LOC_Os10g22520	1.53526	up	0.0006	0.00257655	1.8811	up	5e-05	0.000269166	cellulase
LOC_Os10g22570	-0.391279	--	0.08285	0.17012	-1.17271	down	0.0001	0.000512325	expressed protein
LOC_Os10g23180	0.19938	--	0.31555	0.473591	-1.11088	down	5e-05	0.000269166	ent-kaurenoic acid hydroxylase 2
LOC_Os10g24004	-5.58117	--	0.25	0.399995	NA	down	5e-05	0.000269166	expressed protein
LOC_Os10g24970	0.691948	--	0.0955	0.190944	NA	down	5e-05	0.000269166	expressed protein
LOC_Os10g25040	-0.0942247	--	0.6621	0.78598	-1.09588	down	5e-05	0.000269166	accelerated cell death 2 (ACD2)
LOC_Os10g25290	1.10851	up	5e-05	0.000269166	1.54473	up	5e-05	0.000269166	ZIM domain containing protein
LOC_Os10g25300	0.156526	--	0.6557	0.781255	1.51892	up	5e-05	0.000269166	tRNA/rRNA methyltransferase (SpoU) family protein
LOC_Os10g25487	-0.165331	--	1	1	2.00732	up	5e-05	0.000269166	NB-ARC domain-containing disease resistance protein
LOC_Os10g27430	-0.400144	--	0.39415	0.555582	1.73934	up	0.0004	0.00179528	expressed protein
LOC_Os10g28030	-0.081336	--	0.69195	0.807817	-0.787608	down	0.0003	0.00138759	acylaminoacyl-peptidase-related
LOC_Os10g28080	1.27532	up	5e-05	0.000269166	1.72271	up	5e-05	0.000269166	glycosyl hydrolase
LOC_Os10g28350	0.534409	--	0.07145	0.151041	1.06767	up	0.0006	0.00257655	RmlC-like cupins superfamily protein
LOC_Os10g30951	-0.157279	--	0.4518	0.611046	-0.871566	down	5e-05	0.000269166	expressed protein
LOC_Os10g31864	-0.486637	--	0.0134	0.0379935	-0.727094	down	0.00025	0.00117812	ATPases;nucleotide binding;ATP binding;nucleoside-triphosphatases;transcription factor binding
LOC_Os10g33130	-3.22352	--	1	1	6.40621	up	0.00075	0.00313869	Leucine-rich repeat transmembrane protein kinase
LOC_Os10g33140	-0.0204547	--	0.92	0.955167	1.77852	up	5e-05	0.000269166	disease resistance family protein / LRR family protein
LOC_Os10g33170	0.0899454	--	0.71995	0.827822	1.50122	up	5e-05	0.000269166	peptide transporter 3
LOC_Os10g34170	0.294231	--	0.2182	0.363904	0.832123	up	0.0007	0.00295353	glutaredoxin-related
LOC_Os10g34230	-1.19475	down	0.0003	0.00138759	0.0111127	--	0.96325	0.979668	cytokinin dehydrogenase precursor
LOC_Os10g34910	-0.605289	--	0.00175	0.00660835	-0.757919	down	0.0001	0.000512325	Plant basic secretory protein (BSP) family protein
LOC_Os10g34930	-0.677261	down	0.0008	0.00332315	-0.727577	down	0.00055	0.00238481	secretory protein
LOC_Os10g36000	0.431659	--	0.026	0.0660486	0.655124	up	0.00065	0.00276647	Remorin family protein
LOC_Os10g36170	0.530087	--	0.0113	0.0329199	1.55508	up	5e-05	0.000269166	Bifunctional inhibitor/lipid-transfer protein/seed storage 2S albumin superfamily protein
LOC_Os10g36210	-0.376108	--	0.058	0.127798	-2.76924	down	5e-05	0.000269166	valyl-tRNA synthetase / valine--tRNA ligase (VALRS)
LOC_Os10g36270	-0.178084	--	0.53265	0.683032	NA	down	5e-05	0.000269166	NB-ARC domain-containing disease resistance protein
LOC_Os10g36650	-0.159847	--	0.4417	0.60167	-1.02671	down	5e-05	0.000269166	actin 7
LOC_Os10g36690	-0.0311886	--	0.87525	0.92903	-1.30551	down	5e-05	0.000269166	S-adenosyl-L-methionine-dependent methyltransferases superfamily protein
LOC_Os10g36703	-0.648739	down	0.00095	0.00386718	0.408636	--	0.0345	0.0834952	CPuORF40 - conserved peptide uORF-containing transcript
LOC_Os10g36860	0.0141256	--	0.94145	0.967441	-0.732473	down	0.0008	0.00332315	RNA-binding CRS1 / YhbY (CRM) domain protein
LOC_Os10g38340	0.946817	--	0.01335	0.0378748	1.42835	up	0.00025	0.00117812	glutathione S-transferase TAU 18
LOC_Os10g38600	-1.35908	down	5e-05	0.000269166	-2.61969	down	5e-05	0.000269166	glutathione S-transferase GSTU6
LOC_Os10g38740	0.428464	--	0.1241	0.235148	0.927259	up	0.0009	0.00368732	Glutathione S-transferase family protein
LOC_Os10g38780	-0.827252	down	5e-05	0.000269166	0.240551	--	0.23815	0.388439	glutathione S-transferase
LOC_Os10g39020	0.45544	--	0.1406	0.259024	1.27353	up	0.00025	0.00117812	Protein of unknown function (DUF604)
LOC_Os10g39150	0.477758	--	0.0185	0.0497887	0.701265	up	0.0003	0.00138759	photosystem I P subunit
LOC_Os10g39710	-1.07873	down	5e-05	0.000269166	-0.570564	--	0.0064	0.0203044	strictosidine synthase
LOC_Os10g40020	-0.836425	down	0.00055	0.00238481	-0.237234	--	0.28455	0.43891	oxidoreductase, short chain dehydrogenase/reductase
LOC_Os10g40490	-0.654357	down	0.00055	0.00238481	0.0949522	--	0.6205	0.754322	U-box domain containing protein
LOC_Os10g41330	0.877955	up	0.00085	0.00350608	1.0136	up	0.00015	0.000741693	AP2 domain containing protein
LOC_Os10g41380	0.0361856	--	0.89	0.937745	1.29755	up	5e-05	0.000269166	expressed protein
LOC_Os10g41400	-0.306968	--	0.1086	0.211661	-1.00985	down	5e-05	0.000269166	peptide met sulfoxide reductase 4
LOC_Os10g41829	inf	--	1	1	inf	up	5e-05	0.000269166	F-box family protein
LOC_Os10g41930	-0.242422	--	0.2058	0.348067	-0.696586	down	0.00045	0.00199452	Haloacid dehalogenase-like hydrolase (HAD) superfamily protein
LOC_Os10g42020	-0.525196	--	0.0059	0.018938	1.052	up	5e-05	0.000269166	expressed protein
LOC_Os10g42060	-2.77861	--	1	1	7.06614	up	5e-05	0.000269166	expressed protein
LOC_Os10g42130	-0.886087	down	0.0003	0.00138759	-0.892427	down	0.00015	0.000741693	no apical meristem protein
LOC_Os10g42410	0.220536	--	0.25225	0.40178	0.849539	up	5e-05	0.000269166	PLATZ transcription factor family protein
LOC_Os10g42690	0.57756	--	0.00355	0.0122141	0.933335	up	5e-05	0.000269166	Transcription factor jumonji (jmj) family protein / zinc finger (C5HC2 type) family protein
LOC_Os10g42960	0.315156	--	0.1203	0.229524	0.808066	up	0.00015	0.000741693	solute:sodium symporters;urea transmembrane transporters
LOC_Os11g01154	0.852113	up	0.0003	0.00138759	0.00860024	--	0.972	0.984166	dehydrogenase
LOC_Os11g02389	1.0466	up	5e-05	0.000269166	1.77125	up	5e-05	0.000269166	protease inhibitor/seed storage/LTP family
LOC_Os11g02424	0.40136	--	0.0445	0.103067	0.810236	up	0.0001	0.000512325	lipid transfer protein 3
LOC_Os11g02440	-1.09603	down	5e-05	0.000269166	-0.0402723	--	0.8299	0.901128	chalcone--flavonone isomerase
LOC_Os11g03910	0.0406439	--	0.9087	0.948751	1.35891	up	0.0006	0.00257655	DHHC-type zinc finger family protein
LOC_Os11g04560	-0.695124	down	0.0009	0.00368732	-0.307003	--	0.1371	0.253962	calmodulin-like protein 1
LOC_Os11g04830	-0.547604	--	0.0177	0.0479801	0.786317	up	0.0005	0.00219098	Ankyrin repeat family protein
LOC_Os11g04954	-1.09481	down	5e-05	0.000269166	-4.68686	down	5e-05	0.000269166	DNA repair protein Rad51
LOC_Os11g05050	0.202379	--	0.2943	0.449914	1.0175	up	5e-05	0.000269166	Aluminium induced protein with YGL and LRDR motifs
LOC_Os11g05700	-0.90061	down	0.00015	0.000741693	3.02073	up	5e-05	0.000269166	ABC transporter family protein
LOC_Os11g05730	0	--	1	1	inf	up	5e-05	0.000269166	Histone superfamily protein
LOC_Os11g07020	0.292027	--	0.14875	0.270699	0.672323	up	0.00065	0.00276647	fructose-bisphosphate aldolase 2
LOC_Os11g07060	inf	--	1	1	inf	up	5e-05	0.000269166	Leucine-rich repeat protein kinase family protein
LOC_Os11g07140	-0.133509	--	0.6153	0.750291	1.17827	up	5e-05	0.000269166	Leucine-rich repeat protein kinase family protein
LOC_Os11g07290	-0.510642	--	0.3549	0.5157	NA	down	5e-05	0.000269166	calcineurin B-like protein 1
LOC_Os11g07930	0.666905	up	0.00065	0.00276647	0.638029	up	0.0009	0.00368732	oxidoreductase, short chain dehydrogenase/reductase
LOC_Os11g09020	0.838954	--	0.0066	0.0208454	1.14798	up	0.0004	0.00179528	amino acid permease 2
LOC_Os11g09710	0.0926907	--	0.80135	0.882969	NA	down	5e-05	0.000269166	expressed protein
LOC_Os11g09940	-0.0982261	--	0.60505	0.742226	-1.14554	down	5e-05	0.000269166	expressed protein
LOC_Os11g09979	0.266673	--	0.1595	0.285833	NA	down	5e-05	0.000269166	expressed protein
LOC_Os11g10000	-0.571021	--	0.11315	0.21864	-1.57507	down	0.0008	0.00332315	Mitochondrial transcription termination factor family protein
LOC_Os11g10120	-0.357475	--	0.1535	0.277451	0.840094	up	0.0004	0.00179528	NB-ARC domain-containing disease resistance protein
LOC_Os11g10180	0.0381852	--	0.85955	0.919468	-1.55381	down	5e-05	0.000269166	F-box/RNI-like/FBD-like domains-containing protein
LOC_Os11g10290	0.333881	--	0.11315	0.21864	0.857686	up	5e-05	0.000269166	S-locus lectin protein kinase family protein
LOC_Os11g10310	0.367716	--	0.06615	0.141975	1.31367	up	5e-05	0.000269166	Leucine-rich repeat protein kinase family protein
LOC_Os11g10470	-0.076957	--	0.68235	0.80081	1.01466	up	5e-05	0.000269166	expressed protein
LOC_Os11g10760	-0.542193	--	0.01645	0.0451673	-0.843891	down	0.00025	0.00117812	disease resistance protein (TIR-NBS-LRR class), putative
LOC_Os11g10850	0.0773807	--	0.7862	0.873076	-3.8807	down	0.00095	0.00386718	Disease resistance-responsive (dirigent-like protein) family protein
LOC_Os11g11240	-0.515734	--	0.1686	0.298495	2.19815	up	5e-05	0.000269166	expressed protein
LOC_Os11g11770	-0.0619192	--	0.7832	0.871084	-4.50312	down	5e-05	0.000269166	NB-ARC domain-containing disease resistance protein
LOC_Os11g11780	-0.389195	--	0.24485	0.395992	-1.92944	down	0.00045	0.00199452	cysteine-rich RLK (RECEPTOR-like protein kinase) 12
LOC_Os11g11810	-0.171991	--	0.4227	0.583441	-4.3772	down	5e-05	0.000269166	NB-ARC domain-containing disease resistance protein
LOC_Os11g11890	0.0265015	--	0.8886	0.936916	-2.57892	down	5e-05	0.000269166	cysteine-rich RLK (RECEPTOR-like protein kinase) 34
LOC_Os11g11920	0.102964	--	0.6479	0.775415	-4.26325	down	5e-05	0.000269166	HOPZ-ACTIVATED RESISTANCE 1
LOC_Os11g11940	-0.544222	--	0.0516	0.116252	2.83398	up	5e-05	0.000269166	NB-ARC domain-containing disease resistance protein
LOC_Os11g11950	-0.257279	--	0.36815	0.529464	2.9283	up	5e-05	0.000269166	NB-ARC domain-containing disease resistance protein
LOC_Os11g11960	-0.0678056	--	0.731	0.835588	-5.06272	down	5e-05	0.000269166	NB-ARC domain-containing disease resistance protein
LOC_Os11g11980	0.265609	--	0.17955	0.313452	-1.3806	down	5e-05	0.000269166	expressed protein
LOC_Os11g11990	0.126643	--	0.6259	0.758615	1.15217	up	5e-05	0.000269166	NB-ARC domain-containing disease resistance protein
LOC_Os11g12050	0.402043	--	1	1	7.12956	up	0.0003	0.00138759	NB-ARC domain-containing disease resistance protein
LOC_Os11g12340	-1.26468	down	5e-05	0.000269166	-8.52666	--	0.25065	0.400445	disease resistance protein RPM1
LOC_Os11g12590	0.680858	--	0.1571	0.282482	NA	down	5e-05	0.000269166	expressed protein
LOC_Os11g14380	-0.535746	--	0.0102	0.0301715	-0.881366	down	5e-05	0.000269166	NB-ARC domain-containing disease resistance protein
LOC_Os11g15040	-0.634723	--	0.0187	0.0502424	1.42178	up	5e-05	0.000269166	S-adenosyl-L-methionine-dependent methyltransferases superfamily protein
LOC_Os11g15520	0.771151	up	0.00015	0.000741693	0.513178	--	0.0118	0.0341428	OsSub62 - Putative Subtilisin homologue
LOC_Os11g16310	0.715024	--	0.00385	0.0131042	1.63261	up	5e-05	0.000269166	expressed protein
LOC_Os11g16580	-0.340254	--	0.10005	0.198157	-0.895267	down	5e-05	0.000269166	DNA glycosylase superfamily protein
LOC_Os11g23770	0.157186	--	0.5264	0.677621	NA	down	5e-05	0.000269166	Cysteine proteinases superfamily protein
LOC_Os11g26350	inf	up	5e-05	0.000269166	inf	up	5e-05	0.000269166	expressed protein
LOC_Os11g28104	-0.725714	down	0.0003	0.00138759	0.269133	--	0.1724	0.303723	TKL_IRAK_DUF26-lf.4 - DUF26 kinases
LOC_Os11g29290	1.19213	--	0.00505	0.0165742	1.77332	up	5e-05	0.000269166	cytochrome P450, family 94, subfamily B, polypeptide 3
LOC_Os11g29500	0.88043	up	5e-05	0.000269166	0.838636	up	5e-05	0.000269166	expressed protein
LOC_Os11g29720	-1.12441	down	5e-05	0.000269166	-0.694977	--	0.0019	0.00710331	cytochrome P450
LOC_Os11g31530	1.97442	up	5e-05	0.000269166	-0.00682743	--	0.9855	0.990918	BRASSINOSTEROID INSENSITIVE 1-associated receptor kinase 1
LOC_Os11g31770	1.46853	up	5e-05	0.000269166	-1.0469	--	1	1	expressed protein
LOC_Os11g33050	0.873138	--	0.043	0.1002	1.65561	up	0.00045	0.00199452	expressed protein
LOC_Os11g33170	-1.72875	--	0.08815	0.17891	NA	down	5e-05	0.000269166	expressed protein
LOC_Os11g33180	-1.89923	--	0.0044	0.0147048	NA	down	5e-05	0.000269166	F-box/RNI-like superfamily protein
LOC_Os11g33394	-2.6023	down	5e-05	0.000269166	-1.97337	down	5e-05	0.000269166	plant protein of unknown function domain containing protein
LOC_Os11g34230	0.633646	--	0.00205	0.00759044	1.0638	up	5e-05	0.000269166	expressed protein
LOC_Os11g34460	-0.110554	--	0.57505	0.718221	-0.849644	down	5e-05	0.000269166	flavin-binding, kelch repeat, f box 1
LOC_Os11g34624	0	--	1	1	inf	up	5e-05	0.000269166	cysteine-rich RLK (RECEPTOR-like protein kinase) 10
LOC_Os11g34660	0	--	1	1	inf	up	5e-05	0.000269166	Bifunctional inhibitor/lipid-transfer protein/seed storage 2S albumin superfamily protein
LOC_Os11g34690	-0.443738	--	0.0566	0.125312	-1.01434	down	0.0001	0.000512325	Ubiquitin carboxyl-terminal hydrolase-related protein
LOC_Os11g34880	-1.66137	down	5e-05	0.000269166	-8.89114	--	0.2494	0.399704	NB-ARC domain containing protein
LOC_Os11g34910	-0.637631	--	0.01765	0.0478684	-2.53953	down	5e-05	0.000269166	expressed protein
LOC_Os11g34920	-1.15829	down	5e-05	0.000269166	-7.70168	--	0.0661	0.141895	stripe rust resistance protein Yr10
LOC_Os11g34940	-0.564194	--	0.00465	0.0154269	-2.79359	down	5e-05	0.000269166	plastid-specific 50S ribosomal protein 6
LOC_Os11g35040	-1.27986	down	0.0004	0.00179528	-1.83238	down	5e-05	0.000269166	aminotransferase, classes I and II, domain containing protein
LOC_Os11g35220	-0.273681	--	0.3007	0.457121	NA	down	5e-05	0.000269166	wall associated kinase-like 2
LOC_Os11g35274	0.182599	--	1	1	2.46443	up	5e-05	0.000269166	protein serine/threonine kinases;protein kinases;ATP binding;sugar binding;kinases;carbohydrate binding
LOC_Os11g35410	0.515475	--	0.15925	0.285487	1.42081	up	5e-05	0.000269166	disease resistance family protein / LRR family protein
LOC_Os11g35500	-1.59455	down	5e-05	0.000269166	-1.22379	down	0.00025	0.00117812	receptor-like protein kinase 5 precursor
LOC_Os11g35660	-0.266379	--	1	1	1.52311	up	0.00075	0.00313869	disease resistance family protein / LRR family protein
LOC_Os11g35850	1.0455	up	0.00095	0.00386718	1.96959	up	5e-05	0.000269166	expressed protein
LOC_Os11g36030	0.0371945	--	0.89355	0.939867	-1.18978	down	0.00095	0.00386718	Zinc-finger domain of monoamine-oxidase A repressor R1
LOC_Os11g36140	-0.737732	down	0.00035	0.00159291	0.504955	--	0.0094	0.0281544	receptor-like protein kinase 2 precursor
LOC_Os11g37740	-1.23791	down	5e-05	0.000269166	-0.0410676	--	0.843	0.909352	stripe rust resistance protein Yr10
LOC_Os11g37759	inf	up	5e-05	0.000269166	inf	--	1	1	stripe rust resistance protein Yr10
LOC_Os11g37950	-1.19853	down	5e-05	0.000269166	-0.33801	--	0.18615	0.322338	WIP3 - Wound-induced protein precursor
LOC_Os11g38000	-0.144416	--	0.4681	0.62609	1.31087	up	5e-05	0.000269166	NB-ARC domain-containing disease resistance protein
LOC_Os11g38140	2.33656	up	0.0009	0.00368732	0.119971	--	1	1	OsFBDUF58 - F-box and DUF domain containing protein
LOC_Os11g38210	0	--	1	1	inf	up	5e-05	0.000269166	Protein of unknown function, DUF538
LOC_Os11g38480	-1.09494	--	0.00335	0.0116163	-3.40549	down	0.00055	0.00238481	NB-ARC domain-containing disease resistance protein
LOC_Os11g38520	-0.996051	--	0.001	0.00404402	NA	down	5e-05	0.000269166	NB-ARC domain-containing disease resistance protein
LOC_Os11g39020	-0.115079	--	0.55015	0.697883	-0.792139	down	5e-05	0.000269166	general control non-repressible 5
LOC_Os11g39320	inf	up	5e-05	0.000269166	inf	up	5e-05	0.000269166	LZ-NBS-LRR class
LOC_Os11g39430	inf	up	5e-05	0.000269166	0	--	1	1	expressed protein
LOC_Os11g39780	0.0173255	--	0.94455	0.969269	NA	down	5e-05	0.000269166	expressed protein
LOC_Os11g40140	-0.023864	--	0.90395	0.945888	1.56854	up	5e-05	0.000269166	20S proteasome alpha subunit E1
LOC_Os11g40150	0.642683	--	0.0105	0.0309202	2.27427	up	5e-05	0.000269166	RAS associated with diabetes protein 51
LOC_Os11g40160	inf	--	1	1	inf	up	5e-05	0.000269166	NB-ARC domain-containing disease resistance protein
LOC_Os11g40370	inf	up	5e-05	0.000269166	0	--	1	1	protein kinase family protein
LOC_Os11g40674	-1.35028	--	0.041	0.0963139	NA	down	5e-05	0.000269166	expressed protein
LOC_Os11g41034	inf	up	5e-05	0.000269166	inf	--	1	1	expressed protein
LOC_Os11g41210	-0.591934	--	0.00855	0.0259837	-3.15114	down	5e-05	0.000269166	Leucine-rich repeat protein kinase family protein
LOC_Os11g41710	-0.213001	--	0.45915	0.617826	-2.11395	down	0.0001	0.000512325	cytochrome P450, family 71, subfamily B, polypeptide 24
LOC_Os11g42040	inf	up	5e-05	0.000269166	inf	up	5e-05	0.000269166	non-TIR-NBS-LRR type resistance protein
LOC_Os11g42200	2.36769	up	0.00045	0.00199452	1.83436	--	0.00295	0.0104093	laccase precursor protein
LOC_Os11g43320	0.105238	--	0.71	0.820704	-1.77154	down	5e-05	0.000269166	NB-ARC domain-containing disease resistance protein
LOC_Os11g43404	-0.0579774	--	0.8351	0.904445	1.43985	up	5e-05	0.000269166	expressed protein
LOC_Os11g43410	-0.0706332	--	0.80935	0.88817	1.17218	up	0.0002	0.000963148	NB-ARC domain-containing disease resistance protein
LOC_Os11g44990	-0.325158	--	0.29745	0.453422	1.02955	up	0.0005	0.00219098	NB-ARC domain-containing disease resistance protein
LOC_Os11g45990	-1.78098	down	5e-05	0.000269166	-0.434686	--	0.0622	0.135117	von Willebrand factor type A domain containing protein
LOC_Os11g46000	-1.74179	down	5e-05	0.000269166	-0.98732	down	0.00015	0.000741693	von Willebrand factor type A domain containing protein
LOC_Os11g46300	inf	up	5e-05	0.000269166	inf	--	1	1	expressed protein
LOC_Os11g46970	0.814996	up	0.00095	0.00386718	1.14519	up	5e-05	0.000269166	receptor-like protein kinase 5 precursor
LOC_Os11g47630	-0.903576	down	5e-05	0.000269166	-0.482966	--	0.0213	0.0559738	ZOS11-10 - C2H2 zinc finger protein
LOC_Os11g47870	0.501839	--	0.01955	0.0521447	0.737094	up	0.00065	0.00276647	GRAS family transcription factor
LOC_Os11g47970	0.416321	--	0.03555	0.0855893	0.960561	up	5e-05	0.000269166	rubisco activase
LOC_Os12g01530	-0.634655	down	0.00075	0.00313869	-0.101747	--	0.5964	0.735314	ferritin-1, chloroplast precursor
LOC_Os12g02320	0.504745	--	0.00935	0.0280309	1.04849	up	5e-05	0.000269166	Bifunctional inhibitor/lipid-transfer protein/seed storage 2S albumin superfamily protein
LOC_Os12g03050	-1.38297	down	5e-05	0.000269166	-2.11507	down	5e-05	0.000269166	no apical meristem protein
LOC_Os12g03200	-0.0927362	--	0.643	0.771782	-0.730003	down	0.0001	0.000512325	MATE efflux family protein
LOC_Os12g04360	-0.884241	down	5e-05	0.000269166	-0.271138	--	0.2245	0.37175	calmodulin-like protein 1
LOC_Os12g05260	0.712048	--	0.0026	0.00932779	0.974836	up	5e-05	0.000269166	PHYTOSULFOKINE 3 PRECURSOR
LOC_Os12g06200	0.164962	--	0.52695	0.678089	1.15291	up	5e-05	0.000269166	E2F transcription factor 3
LOC_Os12g06220	-0.0686036	--	0.73745	0.840104	0.803676	up	0.0001	0.000512325	NDR1/HIN1-like 3
LOC_Os12g06250	-0.159844	--	0.64445	0.772858	-2.9515	down	5e-05	0.000269166	expressed protein
LOC_Os12g07440	0.165341	--	0.5978	0.736434	-1.5698	down	0.00075	0.00313869	expressed protein
LOC_Os12g08930	-0.887197	down	0.00025	0.00117812	-1.55923	down	5e-05	0.000269166	expressed protein
LOC_Os12g09640	0.487358	--	0.05935	0.130199	0.913602	up	0.0006	0.00257655	phosphatase 2C5
LOC_Os12g10660	-0.710852	--	0.0013	0.00509627	-1.12295	down	5e-05	0.000269166	light-regulated zinc finger protein 1
LOC_Os12g15590	0.0816332	--	0.6952	0.81016	0.899522	up	5e-05	0.000269166	Chaperone DnaJ-domain superfamily protein
LOC_Os12g16250	-0.424994	--	0.08125	0.167475	0.874843	up	5e-05	0.000269166	pinoresinol reductase 2
LOC_Os12g16410	0.247676	--	0.23335	0.382618	-1.20149	down	5e-05	0.000269166	pinoresinol reductase 1
LOC_Os12g16520	0	--	1	1	inf	up	5e-05	0.000269166	wall-associated kinase 2
LOC_Os12g16524	inf	--	1	1	inf	up	5e-05	0.000269166	expressed protein
LOC_Os12g16540	0	--	1	1	inf	up	5e-05	0.000269166	wall associated kinase 3
LOC_Os12g17480	0	--	1	1	inf	up	5e-05	0.000269166	NB-ARC domain-containing disease resistance protein
LOC_Os12g17830	0.185738	--	0.38235	0.543783	1.05259	up	5e-05	0.000269166	expressed protein
LOC_Os12g18360	-0.132916	--	0.57095	0.714894	-0.847486	down	0.00075	0.00313869	NB-ARC domain-containing disease resistance protein
LOC_Os12g18700	0	--	1	1	inf	up	5e-05	0.000269166	expressed protein
LOC_Os12g18729	0.0628147	--	0.74335	0.844239	0.932018	up	5e-05	0.000269166	ARM repeat superfamily protein
LOC_Os12g20324	0.077163	--	0.8133	0.89069	1.06545	up	0.00075	0.00313869	Cyclin A1;1
LOC_Os12g20390	inf	--	1	1	inf	up	5e-05	0.000269166	expressed protein
LOC_Os12g20410	-0.241211	--	0.30125	0.457733	1.98203	up	5e-05	0.000269166	NOP56-like pre RNA processing ribonucleoprotein
LOC_Os12g21789	-0.209398	--	0.43275	0.593123	0.816475	up	0.00085	0.00350608	Arabinanase/levansucrase/invertase
LOC_Os12g21880	0	--	1	1	inf	up	0.00015	0.000741693	AGAMOUS-like 62
LOC_Os12g22145	inf	--	1	1	inf	up	5e-05	0.000269166	expressed protein
LOC_Os12g22839	0.139202	--	0.60965	0.745842	-1.6845	down	5e-05	0.000269166	expressed protein
LOC_Os12g22870	0	--	1	1	inf	up	5e-05	0.000269166	expressed protein
LOC_Os12g24320	0.198383	--	0.4186	0.579504	2.01489	up	5e-05	0.000269166	AAA-ATPase 1
LOC_Os12g24650	0.564467	--	0.0335	0.0814811	1.85449	up	5e-05	0.000269166	Cytosol aminopeptidase family protein
LOC_Os12g25090	-1.45448	down	0.0009	0.00368732	1.28306	up	5e-05	0.000269166	expressed protein
LOC_Os12g25200	0.0680433	--	1	1	1.82179	up	0.0001	0.000512325	chloride channel B
LOC_Os12g25280	0	--	1	1	inf	up	5e-05	0.000269166	expressed protein
LOC_Os12g29330	0.108973	--	0.5925	0.732272	0.757295	up	0.0003	0.00138759	NAC domain containing protein 83
LOC_Os12g29400	-0.314794	--	0.20565	0.347887	-1.01722	down	0.0005	0.00219098	GRAM domain family protein
LOC_Os12g29950	-0.108042	--	0.6597	0.784246	0.927055	up	0.00015	0.000741693	Major facilitator superfamily protein
LOC_Os12g30824	1.2921	up	0.00055	0.00238481	0.828262	--	0.0223	0.0581329	terpene synthase
LOC_Os12g32380	0.458088	--	0.2159	0.361046	2.79626	up	5e-05	0.000269166	Ribosomal protein S14p/S29e family protein
LOC_Os12g33130	-1.99998	down	5e-05	0.000269166	1.64233	up	5e-05	0.000269166	expressed protein
LOC_Os12g33180	0.291114	--	0.1483	0.270076	-1.038	down	5e-05	0.000269166	expressed protein
LOC_Os12g34320	-0.0138256	--	0.9519	0.97336	-1.3935	down	5e-05	0.000269166	lectin protein kinase family protein
LOC_Os12g34880	0.171948	--	0.482	0.638677	-2.59667	down	5e-05	0.000269166	expressed protein
LOC_Os12g35440	0.855894	--	0.09255	0.186135	NA	down	5e-05	0.000269166	expressed protein
LOC_Os12g35450	0.749484	--	0.19885	0.339027	NA	down	5e-05	0.000269166	expressed protein
LOC_Os12g35480	0.444782	--	0.13635	0.252914	NA	down	5e-05	0.000269166	expressed protein
LOC_Os12g35490	-0.22561	--	0.43315	0.593528	NA	down	5e-05	0.000269166	expressed protein
LOC_Os12g35580	0.155733	--	0.48025	0.63709	-0.871714	down	0.00015	0.000741693	lumazine-binding family protein
LOC_Os12g35620	-0.0775947	--	0.72265	0.82969	-0.809595	down	0.00065	0.00276647	expressed protein
LOC_Os12g36030	0.0599791	--	0.87115	0.9266	NA	down	5e-05	0.000269166	expressed protein
LOC_Os12g36110	0.288418	--	0.13835	0.255788	1.10493	up	5e-05	0.000269166	Calmodulin-binding protein
LOC_Os12g36640	0.213386	--	0.2718	0.424271	2.7074	up	5e-05	0.000269166	Adenine nucleotide alpha hydrolases-like superfamily protein
LOC_Os12g36740	0.113637	--	0.58385	0.72542	-2.21561	down	5e-05	0.000269166	expressed protein
LOC_Os12g36750	0.274906	--	1	1	4.58412	up	0.00045	0.00199452	TRICHOME BIREFRINGENCE-LIKE 16
LOC_Os12g36770	-0.590888	--	0.00365	0.0125105	-0.799358	down	0.00015	0.000741693	Mono-/di-acylglycerol lipase, N-terminal;Lipase, class 3
LOC_Os12g36830	-0.788418	down	0.0001	0.000512325	0.640558	--	0.002	0.00742979	pathogenesis-related Bet v I family protein
LOC_Os12g36850	-0.122467	--	0.5403	0.689581	1.12313	up	5e-05	0.000269166	expressed protein
LOC_Os12g36860	-0.607527	--	0.23845	0.388783	1.59686	up	0.0007	0.00295353	expressed protein
LOC_Os12g36890	-2.26091	down	5e-05	0.000269166	-1.44493	down	0.00045	0.00199452	CSLD4 - cellulose synthase-like family D
LOC_Os12g37260	0.295622	--	0.13255	0.24746	-1.74084	down	5e-05	0.000269166	lipoxygenase 2
LOC_Os12g37530	0.102368	--	0.59165	0.73162	-0.717246	down	0.0002	0.000963148	iron-regulated protein 3
LOC_Os12g37610	-0.0311932	--	0.8737	0.928133	-1.46825	down	5e-05	0.000269166	Translation elongation factor EF1B/ribosomal protein S6 family protein
LOC_Os12g38100	inf	--	1	1	inf	up	5e-05	0.000269166	Uncharacterised protein family (UPF0497)
LOC_Os12g38170	0.720711	up	0.00065	0.00276647	0.828432	up	5e-05	0.000269166	osmotin
LOC_Os12g38180	0.352554	--	0.0914	0.184231	-1.90326	down	5e-05	0.000269166	heat shock cognate protein 70-1
LOC_Os12g38270	0.0530856	--	0.80615	0.886137	0.720822	up	0.0007	0.00295353	expressed protein
LOC_Os12g38440	0.379775	--	0.19055	0.328218	1.5116	up	5e-05	0.000269166	XH/XS domain-containing protein
LOC_Os12g38590	0.0920667	--	0.63855	0.768375	-1.03134	down	5e-05	0.000269166	pumilio 2
LOC_Os12g38920	0.977453	up	0.00065	0.00276647	1.26664	up	5e-05	0.000269166	heparanase-like protein precursor
LOC_Os12g39360	0.421041	--	0.07365	0.154779	1.34013	up	5e-05	0.000269166	Eukaryotic aspartyl protease family protein
LOC_Os12g42200	-0.616451	--	0.0056	0.0181087	-0.844368	down	0.00015	0.000741693	cation/H+ exchanger 19
LOC_Os12g42980	-0.32449	--	0.11965	0.228543	0.82819	up	0.00025	0.00117812	O-acetylserine (thiol) lyase (OAS-TL) isoform A1
LOC_Os12g43390	0.240975	--	0.6009	0.738853	1.6858	up	0.00045	0.00199452	osmotin 34
LOC_Os12g43440	0.0833076	--	0.7014	0.814624	0.745385	up	0.0005	0.00219098	osmotin 34
LOC_Os12g43750	0.0330995	--	0.9013	0.944283	0.954779	up	0.00035	0.00159291	expressed protein
LOC_Os12g43870	0.786442	--	0.023	0.0596588	1.52232	up	5e-05	0.000269166	expressed protein
LOC_Os12g43970	1.36716	up	0.00035	0.00159291	1.77301	up	5e-05	0.000269166	hydrolase, alpha/beta fold family domain containing protein
LOC_Os12g44020	0.181137	--	0.42535	0.586014	1.53167	up	5e-05	0.000269166	purple acid phosphatase 10
LOC_Os12g44030	0.0212041	--	0.9485	0.971535	1.26276	up	5e-05	0.000269166	purple acid phosphatase 10
LOC_Os12g44250	-1.10124	down	0.00075	0.00313869	-0.0113437	--	0.9609	0.978443	vesicle-associated membrane protein
NA and inf indicated that fold change (FC) is 0 and infinity, respecificly.
