# Supplementary material for: Comparative transcriptome sequencing of tolerant rice introgression line and its parents in response to drought stress
Source: BMC Genomics. 2014 Nov 26;15(1):1026. doi: 10.1186/1471-2164-15-1026 (PMC4258296; doi:10.1186/1471-2164-15-1026)
Supplement: Supplementary file 6 — Additional file 6:GO enrichment analysis of DEGs in various groups. Excel file containing five lists of GO enrichment of DEGs in various groups: 6–1, GO enrichment analysis of genes with the higher basal expression in H471 compared with HHZ; 6–2, GO enrichment analysis of the commonly up-regulated genes in three genotypes under 1 day of drought stress; 6–3, GO enrichment analysis of the commonly down-regulated genes under 1 day of drought stress; 6–4, GO enrichment analysis of the commonly up-regulated genes in three genotypes under 3 days of drought stress; 6–5, GO enrichment of the commonly down-regulated genes in three genotypes under 3 days of drought stress (XLS 47 kb). (XLS 47 KB) [file 12864_2014_6721_MOESM6_ESM.xls]

## Sheet: Additional file 6-1
Additional file 6-1. GO enrichment analysis of genes with the higher basal expression in H471 compared with HHZ.
GO term	Ontology	Description	Number in input list	Number in BG/Ref	p-value	FDR
GO:0016491	F	oxidoreductase activity	25	1995	1.3e-07	2e-05
GO:0016829	F	lyase activity	10	286	2.3e-07	2e-05
GO:0000287	F	magnesium ion binding	6	142	2.4e-05	0.0014
GO:0048037	F	cofactor binding	10	547	6e-05	0.0026
GO:0019752	P	carboxylic acid metabolic process	8	490	0.0007	0.041
GO:0043436	P	oxoacid metabolic process	8	490	0.0007	0.041
GO:0042180	P	cellular ketone metabolic process	8	496	0.00076	0.041
GO:0006082	P	organic acid metabolic process	8	491	0.00071	0.041
GO:0006950	P	response to stress	11	883	0.00067	0.041

## Sheet: Additional file 6-2
Additional file 6-2. GO enrichment analysis of the commonly up-regulated genes in three genotypes under 1 day of drought stress.
GO term	Ontology	Description	Number in input list	Number in BG/Ref	p-value	FDR
GO:0065007	P	biological regulation	173	2175	2.9e-10	8.7e-08
GO:0050789	P	regulation of biological process	168	2081	1.9e-10	8.4e-08
GO:0050794	P	regulation of cellular process	161	1983	3.4e-10	8.7e-08
GO:0051179	P	localization	124	1658	2.6e-06	0.00015
GO:0006810	P	transport	123	1639	2.4e-06	0.00015
GO:0051234	P	establishment of localization	123	1639	2.4e-06	0.00015
GO:0005975	P	carbohydrate metabolic process	82	864	3.1e-08	6.6e-06
GO:0006351	P	transcription, DNA-dependent	77	855	5.6e-07	5.1e-05
GO:0032774	P	RNA biosynthetic process	77	857	6.1e-07	5.2e-05
GO:0006355	P	regulation of transcription	75	806	2.5e-07	2.9e-05
GO:0051252	P	regulation of RNA metabolic process	75	809	2.8e-07	3e-05
GO:0023052	P	signaling	50	495	3.3e-06	0.00018
GO:0044262	P	cellular carbohydrate metabolic process	43	379	1.1e-06	7.4e-05
GO:0023060	P	signal transmission	40	318	2.4e-07	2.9e-05
GO:0023046	P	signaling process	40	318	2.4e-07	2.9e-05
GO:0015979	P	photosynthesis	34	100	2e-16	2.5e-13
GO:0009250	P	glucan biosynthetic process	17	65	1.6e-07	2.6e-05
GO:0033692	P	cellular polysaccharide biosynthetic process	17	70	4e-07	3.9e-05
GO:0000271	P	polysaccharide biosynthetic process	17	73	6.6e-07	5.3e-05
GO:0019684	P	photosynthesis, light reaction	15	45	6.2e-08	1.1e-05
GO:0009765	P	photosynthesis, light harvesting	14	18	3.9e-11	2.5e-08
GO:0006720	P	isoprenoid metabolic process	13	41	7.5e-07	5.4e-05
GO:0008299	P	isoprenoid biosynthetic process	13	41	7.5e-07	5.4e-05

## Sheet: Additional file 6-3
Additional file 6-3. GO enrichment analysis of the commonly down-regulated genes under 1 day of drought stress.
GO term	Ontology	Description	Number in input list	Number in BG/Ref	p-value	FDR
GO:0044267	P	cellular protein metabolic process	337	2983	7e-36	1.2e-32
GO:0006464	P	protein modification process	223	1997	2.2e-22	1.9e-19
GO:0043412	P	macromolecule modification	225	2046	8e-22	4.7e-19
GO:0006468	P	protein amino acid phosphorylation	188	1584	2e-21	6.1e-19
GO:0006796	P	phosphate metabolic process	211	1879	2.1e-21	6.1e-19
GO:0006793	P	phosphorus metabolic process	211	1879	2.1e-21	6.1e-19
GO:0043687	P	post-translational protein modification	205	1818	5.5e-21	1.4e-18
GO:0016310	P	phosphorylation	197	1761	8.3e-20	1.8e-17
GO:0044281	P	small molecule metabolic process	135	1079	3.8e-17	7.5e-15
GO:0034641	P	cellular nitrogen compound metabolic process	69	473	6.7e-12	1.2e-09
GO:0006412	P	translation	85	683	4.5e-11	7.2e-09
GO:0044283	P	small molecule biosynthetic process	48	297	5.7e-10	8.4e-08
GO:0051179	P	localization	154	1658	8.5e-10	1.2e-07
GO:0051234	P	establishment of localization	151	1639	2.1e-09	2.5e-07
GO:0006810	P	transport	151	1639	2.1e-09	2.5e-07
GO:0046483	P	heterocycle metabolic process	50	349	9e-09	9.4e-07
GO:0044271	P	cellular nitrogen compound biosynthetic process	38	232	2.5e-08	2.5e-06
GO:0006725	P	cellular aromatic compound metabolic process	28	150	1.7e-07	1.4e-05
GO:0010467	P	gene expression	205	2581	1.6e-07	1.4e-05
GO:0006066	P	alcohol metabolic process	33	199	1.6e-07	1.4e-05
GO:0043436	P	oxoacid metabolic process	58	490	2.6e-07	2e-05
GO:0019752	P	carboxylic acid metabolic process	58	490	2.6e-07	2e-05
GO:0006082	P	organic acid metabolic process	58	491	2.8e-07	2e-05
GO:0042180	P	cellular ketone metabolic process	58	496	3.7e-07	2.6e-05
GO:0044106	P	cellular amine metabolic process	46	366	1e-06	7e-05
GO:0006520	P	cellular amino acid metabolic process	43	332	1.1e-06	7.2e-05
GO:0009112	P	nucleobase metabolic process	10	19	1.1e-06	7.2e-05
GO:0005996	P	monosaccharide metabolic process	26	151	1.7e-06	0.00011

## Sheet: Additional file 6-4
Additional file 6-4. GO enrichment analysis of the commonly up-regulated genes in three genotypes under 3 days of drought stress.
GO term	Ontology	Description	Number in input list	Number in BG/Ref	p-value	FDR
GO:0005975	P	carbohydrate metabolic process	83	864	4.2e-14	4.9e-11
GO:0050794	P	regulation of cellular process	141	1983	3.3e-13	1.9e-10
GO:0065007	P	biological regulation	148	2175	1.9e-12	7e-10
GO:0050789	P	regulation of biological process	143	2081	2.4e-12	7e-10
GO:0051171	P	regulation of nitrogen compound metabolic process	117	1582	4.5e-12	7.6e-10
GO:0045449	P	regulation of transcription	117	1576	3.6e-12	7.6e-10
GO:0019219	P	regulation of nucleobase	117	1582	4.5e-12	7.6e-10
GO:0009889	P	regulation of biosynthetic process	118	1616	7.9e-12	9.1e-10
GO:0010556	P	regulation of macromolecule biosynthetic process	118	1616	7.9e-12	9.1e-10
GO:0031326	P	regulation of cellular biosynthetic process	118	1616	7.9e-12	9.1e-10
GO:0031323	P	regulation of cellular metabolic process	118	1639	1.8e-11	1.8e-09
GO:0010468	P	regulation of gene expression	118	1638	1.8e-11	1.8e-09
GO:0080090	P	regulation of primary metabolic process	119	1673	3e-11	2.7e-09
GO:0060255	P	regulation of macromolecule metabolic process	119	1697	7e-11	5.6e-09
GO:0006350	P	transcription	119	1698	7.3e-11	5.6e-09
GO:0019222	P	regulation of metabolic process	119	1715	1.3e-10	9.4e-09
GO:0006355	P	regulation of transcription, DNA-dependent	69	806	6.9e-10	4.7e-08
GO:0051252	P	regulation of RNA metabolic process	69	809	7.9e-10	5.1e-08
GO:0006351	P	transcription, DNA-dependent	70	855	2.9e-09	1.8e-07
GO:0032774	P	RNA biosynthetic process	70	857	3.2e-09	1.8e-07
GO:0044262	P	cellular carbohydrate metabolic process	38	379	1.4e-07	8e-06

## Sheet: Additional file 6-5
Additional file 6-5. GO enrichment of the commonly down-regulated genes in three genotypes under 3 days of drought stress.
GO term	Ontology	Description	Number in input list	Number in BG/Ref	p-value	FDR
GO:0044267	P	cellular protein metabolic process	268	2983	1.2e-19	2.4e-17
GO:0043412	P	macromolecule modification	212	2046	7.4e-22	6.1e-19
GO:0006464	P	protein modification process	210	1997	2.4e-22	3.9e-19
GO:0043687	P	post-translational protein modification	194	1818	2.9e-21	1.2e-18
GO:0006796	P	phosphate metabolic process	194	1879	8.4e-20	2e-17
GO:0006793	P	phosphorus metabolic process	194	1879	8.4e-20	2e-17
GO:0016310	P	phosphorylation	187	1761	2.9e-20	9.3e-18
GO:0006468	P	protein amino acid phosphorylation	177	1584	2.8e-21	1.2e-18
GO:0051179	P	localization	147	1658	1.9e-10	2.6e-08
GO:0051234	P	establishment of localization	144	1639	5.4e-10	6.2e-08
GO:0006810	P	transport	144	1639	5.4e-10	6.2e-08
GO:0044281	P	small molecule metabolic process	131	1079	1.9e-18	3.4e-16
GO:0034641	P	cellular nitrogen compound metabolic process	69	473	1.9e-13	3e-11
GO:0043436	P	oxoacid metabolic process	59	490	8.1e-09	6e-07
GO:0019752	P	carboxylic acid metabolic process	59	490	8.1e-09	6e-07
GO:0006082	P	organic acid metabolic process	59	491	8.7e-09	6.1e-07
GO:0042180	P	cellular ketone metabolic process	59	496	1.2e-08	7.9e-07
GO:0009308	P	amine metabolic process	53	414	7.4e-09	6e-07
GO:0006519	P	cellular amino acid and derivative metabolic process	52	408	1.2e-08	7.9e-07
GO:0046483	P	heterocycle metabolic process	50	349	7.1e-10	7.7e-08
GO:0044106	P	cellular amine metabolic process	50	366	2.9e-09	2.7e-07
GO:0006520	P	cellular amino acid metabolic process	48	332	1.2e-09	1.1e-07
GO:0044283	P	small molecule biosynthetic process	45	297	1.1e-09	1.1e-07
GO:0044271	P	cellular nitrogen compound biosynthetic process	42	232	3.1e-11	4.7e-09
GO:0044262	P	cellular carbohydrate metabolic process	42	379	7.5e-06	0.00032
GO:0055086	P	nucleobase, nucleoside and nucleotide metabolic process	38	275	1.8e-07	9.8e-06
GO:0006753	P	nucleoside phosphate metabolic process	34	247	8.3e-07	3.8e-05
GO:0009117	P	nucleotide metabolic process	34	247	8.3e-07	3.8e-05
GO:0016053	P	organic acid biosynthetic process	32	203	1.2e-07	7e-06
GO:0046394	P	carboxylic acid biosynthetic process	32	203	1.2e-07	7e-06
GO:0006066	P	alcohol metabolic process	30	199	6.8e-07	3.4e-05
GO:0009309	P	amine biosynthetic process	28	149	3e-08	1.9e-06
GO:0008652	P	cellular amino acid biosynthetic process	27	129	7.3e-09	6e-07
GO:0006457	P	protein folding	27	167	7.4e-07	3.5e-05
GO:0005996	P	monosaccharide metabolic process	26	151	4.1e-07	2.2e-05
GO:0019318	P	hexose metabolic process	25	134	1.8e-07	9.8e-06
GO:0006725	P	cellular aromatic compound metabolic process	25	150	1.2e-06	5.1e-05
GO:0006006	P	glucose metabolic process	22	112	4.5e-07	2.3e-05
