# Supplementary material for: Comparative transcriptome sequencing of tolerant rice introgression line and its parents in response to drought stress
Source: BMC Genomics. 2014 Nov 26;15(1):1026. doi: 10.1186/1471-2164-15-1026 (PMC4258296; doi:10.1186/1471-2164-15-1026)
Supplement: Supplementary file 7 — Additional file 7:Genes list of higher basal expression in P28 and H471 compared with HHZ. Description: Excel file containing five list of genes with higher basal expression in P28 and H471 compared with HHZ. (XLS 337 KB) [file 12864_2014_6721_MOESM7_ESM.xls]

## Sheet: Additional file 7-1
Additional file 7-1. List of genes with higher basal expression in P28 compared with HHZ unresponsive to drought.
Gene ID	P28-ck VS HHZ-ck		P28-1d VS P28-ck		P28-3d VS P28-ck		Annotation
	log2(FC)	p_value	log2(FC)	p_value	log2(FC)	p_value
LOC_Os01g04050	1.24966	0.0001	-0.514948	0.0432	0.00954744	0.9717	unknown
LOC_Os01g05210	NA	5e-05	0	1	0	1	unknown
LOC_Os01g05220	NA	5e-05	0	1	0	1	unknown
LOC_Os01g05510	inf	5e-05	0.362411	0.08385	0.446145	0.03205	unknown
LOC_Os01g05530	inf	5e-05	0.39477	0.06255	0.378074	0.0701	Ribosomal RNA processing Brix domain protein
LOC_Os01g05540	inf	5e-05	-0.251201	0.44495	-0.178289	0.5899	unknown
LOC_Os01g05940	2.81163	0.00075	-0.313553	0.3567	-0.720263	0.09715	Leucine-rich repeat protein kinase family protein
LOC_Os01g06500	-0.999733	0.00095	0.469826	0.0964	0.853259	0.00235	phloem protein 2-A1
LOC_Os01g09990	2.43415	5e-05	-6.86254	0.0564	-6.58121	0.03215	basic helix-loop-helix (bHLH) DNA-binding family protein
LOC_Os01g10700	2.87225	0.00035	0.210806	0.4959	-0.616097	0.07825	S-domain-2 5
LOC_Os01g12130	-2.50939	5e-05	1.41506	0.0065	-1.35929	0.06375	Nodulin MtN3 family protein
LOC_Os01g15660	1.25571	5e-05	-0.0366634	0.87065	0.165432	0.4759	NAD(P)-binding Rossmann-fold superfamily protein
LOC_Os01g15780	1.17039	5e-05	-0.367823	0.0777	0.00125929	0.99415	UDP-Glycosyltransferase superfamily protein
LOC_Os01g15790	2.49074	5e-05	0.529929	0.00855	0.2811	0.156	unknown
LOC_Os01g16200	-6.21652	0.0007	NA	1	NA	1	Serine protease inhibitor (SERPIN) family protein
LOC_Os01g22430	-5.32224	0.0009	1.06556	1	1.2824	1	F-box family protein with a domain of unknown function (DUF295)
LOC_Os01g22630	0.934778	0.0002	-0.609167	0.00815	-0.435831	0.0538	evolutionarily conserved C-terminal region 7
LOC_Os01g23070	-2.6026	5e-05	-4.30097	1	-4.52141	1	Protein of unknown function (DUF594)
LOC_Os01g23580	-2.76916	5e-05	-4.82847	1	-3.50399	1	Inorganic H pyrophosphatase family protein
LOC_Os01g24090	-2.00048	5e-05	0.705278	0.0228	-0.433801	0.20385	Tetratricopeptide repeat (TPR)-like superfamily protein
LOC_Os01g24940	-2.14801	5e-05	-0.705042	1	-1.01955	1	poly(ADP-ribose) polymerase
LOC_Os01g25050	inf	5e-05	-4.49676	0.2536	-2.76041	0.0406	unknown
LOC_Os01g25270	-1.03355	0.0006	-0.887677	0.01095	-0.530744	0.1006	Tetratricopeptide repeat (TPR)-like superfamily protein
LOC_Os01g25740	-0.897922	0.0001	0.431638	0.0358	0.385218	0.06095	LRR and NB-ARC domains-containing disease resistance protein
LOC_Os01g25760	-4.32142	5e-05	2.56064	1	0.908964	1	LRR and NB-ARC domains-containing disease resistance protein
LOC_Os01g26270	NA	5e-05	0	1	0	1	wall associated kinase 5
LOC_Os01g26370	inf	5e-05	0.220536	0.5192	-0.666243	0.08565	unknown
LOC_Os01g26390	inf	5e-05	0.490176	0.1462	-0.704871	0.0757	cysteine-rich RLK (RECEPTOR-like protein kinase) 23
LOC_Os01g26970	1.30663	5e-05	0.138484	0.5223	0.508307	0.0187	NAD(P)-binding Rossmann-fold superfamily protein
LOC_Os01g27140	0.987913	0.0003	0.0583517	0.8045	-0.264855	0.27885	Glutaredoxin family protein
LOC_Os01g27340	-1.03066	5e-05	-5.66721	0.01	-6.03655	0.02855	Glutathione S-transferase family protein
LOC_Os01g28150	1.46541	5e-05	-0.0980082	0.68175	-0.218094	0.358	F-box family protein
LOC_Os01g28300	NA	5e-05	0	1	0	1	F-box family protein
LOC_Os01g28580	inf	5e-05	-0.511803	0.0783	-0.72167	0.01555	unknown
LOC_Os01g28610	inf	5e-05	0.881662	0.0631	0.587812	0.2154	unknown
LOC_Os01g28690	-1.4001	5e-05	0.773665	0.00585	0.845502	0.0028	Nucleoporin autopeptidase
LOC_Os01g29180	2.71617	5e-05	0.674701	0.00225	-0.16471	0.48065	unknown
LOC_Os01g29640	inf	5e-05	-1.23912	0.0438	-0.627351	0.2461	unknown
LOC_Os01g31810	1.23235	0.00035	0.0650712	0.8076	-0.0232777	0.9321	RNA-binding (RRM/RBD/RNP motifs) family protein
LOC_Os01g32439	inf	5e-05	0.0706156	0.8107	-0.10843	0.7196	unknown
LOC_Os01g34060	0.954243	0.0004	0.0505315	0.8195	-0.393906	0.1062	Duplicated homeodomain-like superfamily protein
LOC_Os01g35230	2.73517	5e-05	-0.517015	0.0739	-0.580664	0.04915	2-oxoglutarate (2OG) and Fe(II)-dependent oxygenase superfamily protein
LOC_Os01g36350	NA	5e-05	inf	1	inf	1	cytochrome P450, family 71, subfamily A, polypeptide 24
LOC_Os01g36820	inf	5e-05	0.0151914	0.9481	0.625314	0.0094	unknown
LOC_Os01g37820	-0.853498	0.0001	0.0908732	0.69215	-0.274983	0.24545	Protein of unknown function (DUF3531)
LOC_Os01g38359	-5.12025	5e-05	-2.80323	1	-1.85123	1	FKBP-type peptidyl-prolyl cis-trans isomerase family protein
LOC_Os01g38480	-1.02794	5e-05	-0.240481	0.23695	-0.0730621	0.72265	unknown
LOC_Os01g38490	-2.94962	5e-05	-0.771801	0.1875	-0.951702	0.12265	unknown
LOC_Os01g39040	inf	5e-05	-1.56359	0.0081	-0.132664	0.7414	Lateral organ boundaries (LOB) domain family protein
LOC_Os01g39060	1.89566	5e-05	0.384835	0.0461	0.616129	0.00125	unknown
LOC_Os01g39680	NA	5e-05	0	1	0	1	unknown
LOC_Os01g39800	-0.874564	0.00015	0.292898	0.1902	-0.0930387	0.6861	alpha/beta-Hydrolases superfamily protein
LOC_Os01g39840	-1.8139	0.0006	-0.43588	0.4628	0.092949	0.85545	unknown
LOC_Os01g41565	inf	5e-05	0.436801	0.0329	0.632297	0.00255	repressor of lrx1
LOC_Os01g41780	NA	5e-05	0	1	0	1	disease resistance family protein / LRR family protein
LOC_Os01g41930	-4.04937	5e-05	-0.0449373	1	0.434229	1	disease resistance family protein / LRR family protein
LOC_Os01g42460	-1.02323	5e-05	0.42698	0.06125	0.104091	0.64685	bromo-adjacent homology (BAH) domain-containing protein
LOC_Os01g43720	-1.75091	5e-05	-4.48795	0.02205	-4.9864	0.071	cytochrome P450, family 72, subfamily A, polypeptide 15
LOC_Os01g45110	2.01531	0.00065	-6.24078	0.2467	-4.8761	0.0674	UDP-glucosyl transferase 73B5
LOC_Os01g47580	1.84255	5e-05	-6.86305	0.02135	-6.16516	0.0079	lipid phosphate phosphatase 2
LOC_Os01g50410	2.78013	0.0001	0.0641971	0.8329	-1.06258	0.0058	mitogen-activated protein kinase kinase kinase 16
LOC_Os01g59150	1.281	5e-05	-0.245668	0.21665	0.536854	0.00565	beta-6 tubulin
LOC_Os01g59300	inf	5e-05	0.347716	0.5846	0.158449	0.8092	unknown
LOC_Os01g63920	inf	0.0005	-0.000464578	0.9087	0.268646	0.72405	unknown
LOC_Os01g65550	-1.15429	0.0003	0.729752	0.0178	0.150793	0.63925	RNA-binding (RRM/RBD/RNP motifs) family protein
LOC_Os01g70830	inf	5e-05	1.14362	0.01505	-0.381143	0.4589	methyl esterase 1
LOC_Os01g70840	inf	5e-05	0.56315	0.0278	-0.155073	0.56745	methyl esterase 1
LOC_Os01g71590	NA	5e-05	0	1	inf	1	unknown
LOC_Os01g71599	NA	5e-05	0	1	0	1	unknown
LOC_Os01g71630	-8.37254	5e-05	-1.4721	1	-0.858692	1	unknown
LOC_Os01g71930	NA	5e-05	0	1	0	1	Glycosyl hydrolase superfamily protein
LOC_Os01g72520	-1.29478	0.00025	0.666186	0.0405	-0.769208	0.04755	non-specific phospholipase C2
LOC_Os01g72670	1.6218	5e-05	0.360854	0.1289	0.562097	0.01715	unknown
LOC_Os01g72900	-1.01503	5e-05	-5.05872	0.00115	-5.65768	0.01195	unknown
LOC_Os01g73310	-1.75517	5e-05	-0.167279	0.51525	-0.296118	0.2522	actin 7
LOC_Os01g74660	1.31778	5e-05	-0.297029	0.1829	0.152838	0.48555	NAD(P)-binding Rossmann-fold superfamily protein
LOC_Os02g06490	-1.78692	5e-05	-0.631119	0.05475	-0.331337	0.2842	AAA-type ATPase family protein
LOC_Os02g09240	1.08096	0.0005	0.406089	0.11115	0.193765	0.4583	cytochrome P450, family 71, subfamily B, polypeptide 34
LOC_Os02g11720	-1.84908	5e-05	-0.821644	0.0398	0.827301	0.01315	lysophospholipase 2
LOC_Os02g11760	1.00989	5e-05	-0.569795	0.0048	-0.319984	0.10955	pleiotropic drug resistance 12
LOC_Os02g11770	-1.17451	0.00025	0.0519941	0.86935	0.0174594	0.95195	unknown
LOC_Os02g11980	-2.64363	5e-05	-2.13023	1	-1.27835	1	Leucine-rich repeat protein kinase family protein
LOC_Os02g12210	inf	5e-05	-0.194745	0.73475	0.0545315	0.9403	unknown
LOC_Os02g12490	inf	5e-05	-0.498783	0.0323	-0.533654	0.02325	unknown
LOC_Os02g12870	0.896149	5e-05	-0.0938566	0.65165	-0.538035	0.0086	unknown
LOC_Os02g12939	1.21227	5e-05	0.321976	0.1179	-0.679224	0.00145	unknown
LOC_Os02g13304	NA	5e-05	inf	1	inf	1	unknown
LOC_Os02g17360	-0.972997	5e-05	0.232309	0.23695	0.0223455	0.91145	proteinaceous RNase P 1
LOC_Os02g17940	-2.02124	5e-05	-0.0973283	0.7516	-1.03117	0.00415	2-oxoglutarate (2OG) and Fe(II)-dependent oxygenase superfamily protein
LOC_Os02g18612	inf	5e-05	0.298734	0.42025	-0.597537	0.1587	unknown
LOC_Os02g18784	inf	5e-05	-0.481012	0.1263	0.450892	0.1172	unknown
LOC_Os02g24642	inf	5e-05	-0.67727	0.12575	-0.685955	0.1165	photosystem II reaction center protein K precursor
LOC_Os02g27300	inf	5e-05	-0.331361	0.49135	-1.05333	0.07845	CAP (Cysteine-rich secretory proteins, Antigen 5, and Pathogenesis-related 1 protein) superfamily protein
LOC_Os02g28030	NA	5e-05	0	1	0	1	unknown
LOC_Os02g28470	-2.84795	0.00015	-1.57133	1	0.850555	1	HXXXD-type acyl-transferase family protein
LOC_Os02g28900	-3.04315	0.00015	-0.260468	1	1.07839	1	UDP-glucosyl transferase 85A3
LOC_Os02g30190	inf	5e-05	-3.79813	0.05195	-4.6163	0.08235	RPM1 interacting protein 4
LOC_Os02g33030	-1.07374	5e-05	0.522228	0.0388	0.37625	0.14285	alpha carbonic anhydrase 1
LOC_Os02g33335	inf	5e-05	-0.482465	0.28825	-1.43038	0.03825	unknown
LOC_Os02g33540	inf	5e-05	-1.5586	0.0223	0.320697	0.43825	ILITYHIA
LOC_Os02g34860	2.18545	5e-05	0.382476	0.0817	0.643225	0.0039	Regulator of chromosome condensation (RCC1) family protein
LOC_Os02g36110	3.92456	0.0009	-5.51322	0.0465	-5.58676	0.08235	cytochrome P450, family 76, subfamily C, polypeptide 4
LOC_Os02g39880	1.1145	0.0003	-0.39696	0.14655	0.0147503	0.9601	phospholipid N-methyltransferase
LOC_Os02g39950	-1.14921	5e-05	-0.0884744	0.76705	0.31972	0.2624	calcium-binding EF hand family protein
LOC_Os02g40180	-4.28647	5e-05	-0.924923	1	-1.75723	1	Leucine-rich repeat protein kinase family protein
LOC_Os02g40280	NA	5e-05	0	1	0	1	Argonaute family protein
LOC_Os02g40340	-4.27058	5e-05	-1.21371	1	-0.405652	1	unknown
LOC_Os02g41710	1.68672	0.0007	0.725712	0.01315	-1.20649	0.0025	cyclic nucleotide-gated channel 15
LOC_Os02g41954	-1.8599	5e-05	0.206691	0.6383	1.41844	0.0029	gibberellin 2-oxidase 8
LOC_Os02g43080	-0.87072	0.00015	0.296541	0.22035	-0.0412624	0.8655	Pentatricopeptide repeat (PPR) superfamily protein
LOC_Os02g43090	-1.01406	5e-05	0.463661	0.01705	-0.0751427	0.69695	fatty acyl-ACP thioesterases B
LOC_Os02g48740	-0.693687	0.00075	0.666642	0.0017	0.0449996	0.82545	fimbrin-like protein 2
LOC_Os02g50960	1.4586	5e-05	0.348138	0.16075	-0.00605444	0.9863	Auxin efflux carrier family protein
LOC_Os02g51030	-0.728527	0.0005	-0.499213	0.02285	-0.620622	0.00535	S-adenosyl-L-methionine-dependent methyltransferases superfamily protein
LOC_Os02g53240	-4.68659	5e-05	1.0586	0.10725	-0.805007	0.34845	unknown
LOC_Os02g55640	-0.639936	0.0008	-0.371783	0.0569	-0.148709	0.43885	Proteasome maturation factor UMP1
LOC_Os02g56840	-0.686495	0.0004	-0.569912	0.0043	0.27126	0.15865	phloem protein 2-B1
LOC_Os03g01490	inf	5e-05	-0.152786	0.4836	0.374037	0.07765	unknown
LOC_Os03g02070	-1.12361	0.0004	-0.957664	0.01285	-0.331343	0.33205	Copper transport protein family
LOC_Os03g02570	inf	5e-05	-1.19131	0.0645	-3.73232	0.0715	Dihydrodipicolinate reductase, bacterial/plant
LOC_Os03g02830	-0.710574	0.00035	0.378978	0.06115	0.587974	0.00365	ALA-interacting subunit 5
LOC_Os03g07370	0.724201	0.00045	0.317179	0.10045	0.441655	0.0213	HNH endonuclease
LOC_Os03g13690	inf	5e-05	0.709907	0.09125	0.724603	0.0867	Mevalonate/galactokinase family protein
LOC_Os03g13770	0.844024	0.0001	0.307277	0.1233	0.468375	0.019	unknown
LOC_Os03g13976	NA	5e-05	0	1	0	1	unknown
LOC_Os03g14370	0.832604	0.00045	-0.395275	0.07915	0.388996	0.07245	ACT domain repeat 8
LOC_Os03g15460	-1.56473	0.00025	-0.314824	0.4807	-3.01272	0.01735	unknown
LOC_Os03g16000	0.810708	0.0002	0.535852	0.00815	0.00860954	0.96345	SH3 domain-containing protein
LOC_Os03g16150	1.06289	0.00065	-0.785199	0.0103	-0.396911	0.1587	Glucose-1-phosphate adenylyltransferase family protein
LOC_Os03g16700	0.690264	0.00045	0.446527	0.01975	-0.423097	0.02695	TRF-like 2
LOC_Os03g24630	-2.07262	0.0003	0.104155	0.83995	-0.0688083	1	hydrolases;protein serine/threonine phosphatases
LOC_Os03g26229	-4.0091	0.0006	-1.00894	1	0.991868	1	Ribosomal protein S4
LOC_Os03g31160	-1.55293	5e-05	0.931335	0.01105	0.678993	0.0733	unknown
LOC_Os03g32302	inf	5e-05	0.290506	0.46815	-0.290464	0.5112	unknown
LOC_Os03g32330	inf	5e-05	0.133944	0.62045	0.575965	0.0269	unknown
LOC_Os03g34040	-0.804198	5e-05	0.352589	0.06955	-0.0513724	0.78855	Ribosomal protein S5 family protein
LOC_Os03g55240	-0.86289	5e-05	0.57527	0.00345	0.184513	0.3367	cytochrome P450, family 81, subfamily D, polypeptide 5
LOC_Os03g61800	-1.03954	5e-05	0.641646	0.005	0.606362	0.00785	Pectin lyase-like superfamily protein
LOC_Os03g64010	1.21976	5e-05	0.171655	0.46065	0.433748	0.062	unknown
LOC_Os04g02030	2.15625	0.0007	-1.00499	0.0127	-1.19884	0.00505	LRR and NB-ARC domains-containing disease resistance protein
LOC_Os04g02060	inf	5e-05	-1.48658	0.00845	-0.53166	0.2305	unknown
LOC_Os04g02620	-1.45803	0.00065	0.549407	0.19255	-0.189995	1	beta-ketoacyl reductase 1
LOC_Os04g02670	-2.22147	5e-05	0.944238	0.0115	1.097	0.003	unknown
LOC_Os04g02890	inf	5e-05	0.0738472	0.87	0.124379	0.77725	unknown
LOC_Os04g02970	-1.54271	0.0004	-2.53835	0.0215	-0.845973	0.1116	Subtilase family protein
LOC_Os04g05650	NA	5e-05	inf	1	0	1	unknown
LOC_Os04g06850	NA	5e-05	0	1	inf	1	Protein of unknown function (DUF594)
LOC_Os04g07110	-1.52568	0.0005	-3.15561	1	-1.74251	1	Protein of unknown function (DUF594)
LOC_Os04g08320	-0.788383	0.00025	-0.115165	0.5776	0.0286127	0.89055	Integral membrane HRF1 family protein
LOC_Os04g08415	inf	5e-05	-0.15757	0.7854	-0.182519	0.7483	unknown
LOC_Os04g08630	inf	5e-05	-0.202189	0.5889	0.554845	0.11385	unknown
LOC_Os04g09260	NA	5e-05	0	1	0	1	HXXXD-type acyl-transferase family protein
LOC_Os04g10060	2.75498	5e-05	-4.80233	0.00105	-5.89064	0.029	Terpenoid cyclases/Protein prenyltransferases superfamily protein
LOC_Os04g10214	inf	5e-05	-2.05607	0.0108	-1.33173	0.02205	unknown
LOC_Os04g10460	-1.72982	5e-05	-0.718617	0.0642	-0.397101	0.27585	Amidase family protein
LOC_Os04g12070	inf	5e-05	-1.09118	0.0351	-2.53876	0.0114	unknown
LOC_Os04g12140	1.75573	0.0002	-0.0841431	0.79075	0.439381	0.1413	Zinc finger (C3HC4-type RING finger) family protein
LOC_Os04g12830	NA	5e-05	0	1	0	1	NB-ARC domain-containing disease resistance protein
LOC_Os04g12850	NA	5e-05	0	1	0	1	unknown
LOC_Os04g12980	-1.9927	5e-05	-1.33498	0.0019	-1.29138	0.00215	UDP-glucosyltransferase 74F2
LOC_Os04g17050	-1.14528	5e-05	-0.678628	0.00435	-0.122359	0.5894	Glutathione S-transferase family protein
LOC_Os04g17700	1.35325	5e-05	-0.229023	0.3022	-0.454204	0.0443	unknown
LOC_Os04g20210	4.57468	5e-05	0.521233	0.0157	0.36773	0.08615	unknown
LOC_Os04g21130	-2.33246	5e-05	-1.857	0.01535	-2.71445	0.01345	phloem protein 2-B12
LOC_Os04g21820	-4.3082	5e-05	-0.432728	0.1905	-0.853024	0.01725	wall associated kinase 5
LOC_Os04g23040	inf	5e-05	0.00284511	0.9912	-0.596505	0.0035	unknown
LOC_Os04g24770	inf	5e-05	0.224658	0.43385	0.234563	0.4244	unknown
LOC_Os04g25900	NA	5e-05	0	1	inf	1	NB-ARC domain-containing disease resistance protein
LOC_Os04g25990	-2.77089	5e-05	0.0478513	0.9064	0.562546	0.12585	S-adenosyl-L-methionine-dependent methyltransferases superfamily protein
LOC_Os04g26320	-3.84104	5e-05	0.768957	0.02095	0.511816	0.1284	Mannose-binding lectin superfamily protein
LOC_Os04g26380	NA	5e-05	0	1	0	1	Eukaryotic aspartyl protease family protein
LOC_Os04g26400	NA	5e-05	0	1	0	1	unknown
LOC_Os04g26590	NA	5e-05	0	1	0	1	unknown
LOC_Os04g27020	-3.49636	5e-05	-2.57135	1	-2.688	1	cytochrome P450, family 71 subfamily B, polypeptide 7
LOC_Os04g27250	-6.84804	5e-05	-1.8265	1	-0.899244	1	unknown
LOC_Os04g27790	-1.57054	5e-05	-5.14271	0.2467	-1.88161	0.00565	Terpenoid cyclases/Protein prenyltransferases superfamily protein
LOC_Os04g29550	-4.13933	5e-05	-4.3977	0.2536	-0.260807	0.6361	unknown
LOC_Os04g29770	NA	5e-05	0	1	0	1	wall associated kinase 3
LOC_Os04g29790	NA	5e-05	0	1	inf	1	wall associated kinase 4
LOC_Os04g29810	NA	5e-05	0	1	0	1	Wall-associated kinase family protein
LOC_Os04g29920	-2.22849	5e-05	-0.284446	0.50265	-0.779321	0.09345	Reticulon family protein
LOC_Os04g29960	2.79245	0.0005	-1.13515	0.00245	-5.18539	0.0677	wall-associated kinase 2
LOC_Os04g30040	-3.19529	5e-05	-4.79691	0.0026	-5.24949	0.01195	cysteine-rich RLK (RECEPTOR-like protein kinase) 39
LOC_Os04g30060	NA	5e-05	0	1	0	1	WALL ASSOCIATED KINASE (WAK)-LIKE 10
LOC_Os04g30110	NA	5e-05	0	1	inf	1	wall-associated kinase 2
LOC_Os04g30160	NA	5e-05	0	1	0	1	wall-associated kinase 2
LOC_Os04g30180	-3.72637	0.00065	NA	1	NA	1	RNI-like superfamily protein
LOC_Os04g31140	inf	5e-05	-0.288012	0.2911	-0.532935	0.0593	unknown
LOC_Os04g31210	1.06077	5e-05	-0.608483	0.008	-0.640158	0.0056	Sodium Bile acid symporter family
LOC_Os04g31804	1.21853	0.0002	0.665948	0.00765	-0.85187	0.0037	AGAMOUS-like 79
LOC_Os04g32350	-1.44783	5e-05	-0.140849	0.608	-0.381095	0.1756	RNA polymerase III RPC4
LOC_Os04g39430	1.4195	5e-05	0.0475035	0.8297	0.445991	0.0397	Cytochrome P450 superfamily protein
LOC_Os04g40100	0.800033	0.0003	0.340459	0.0819	-0.506815	0.01375	Phototropic-responsive NPH3 family protein
LOC_Os04g47770	1.11608	5e-05	0.0837018	0.67335	-0.433678	0.0331	UDP-glycosyltransferase 73B4
LOC_Os04g51920	2.12952	5e-05	-0.100434	0.68615	0.0403773	0.8729	protein kinase C-like zinc finger protein
LOC_Os04g52990	NA	5e-05	0	1	0	1	unknown
LOC_Os04g53000	NA	5e-05	0	1	0	1	Disease resistance protein (CC-NBS-LRR class) family
LOC_Os04g53030	-2.72643	5e-05	1.0786	1	0.461826	1	NB-ARC domain-containing disease resistance protein
LOC_Os04g53070	NA	5e-05	0	1	inf	1	global transcription factor group E7
LOC_Os04g54380	1.23953	5e-05	0.300613	0.1851	-0.0795739	0.73095	unknown
LOC_Os04g54560	2.69254	5e-05	-0.370102	0.1013	0.0329359	0.8779	anthocyanin 5-aromatic acyltransferase 1
LOC_Os04g54759	1.72184	0.00025	0.0431714	0.8901	0.221646	0.4616	unknown
LOC_Os04g56000	-3.92376	5e-05	-6.29534	0.2467	-4.2948	0.02825	unknown
LOC_Os05g02720	3.6516	0.00035	0.0894844	0.7443	0.242486	0.3765	unknown
LOC_Os05g03400	-3.63961	0.0001	-1.20069	1	0.244436	1	P-loop containing nucleoside triphosphate hydrolases superfamily protein
LOC_Os05g03934	-1.21665	0.0001	0.215276	0.40865	0.427952	0.0969	unknown
LOC_Os05g06110	-1.55989	5e-05	-0.111594	1	0.205223	1	villin-like 1
LOC_Os05g06300	NA	5e-05	inf	1	0	1	multifunctional protein 2
LOC_Os05g06510	-2.26521	5e-05	0.209286	0.39775	0.139655	0.5723	unknown
LOC_Os05g06630	-3.27032	5e-05	-0.272507	0.3634	0.340763	0.22915	Trypsin family protein with PDZ domain
LOC_Os05g07300	-0.94822	5e-05	0.470251	0.0347	0.44199	0.0467	S-locus lectin protein kinase family protein
LOC_Os05g11060	-1.057	0.00025	0.0519707	0.86955	-0.0109145	0.98015	Galactosyltransferase family protein
LOC_Os05g11064	NA	5e-05	0	1	0	1	unknown
LOC_Os05g11630	NA	5e-05	0	1	0	1	unknown
LOC_Os05g14980	1.17184	0.00035	0.406653	0.10185	-0.149043	0.56855	unknown
LOC_Os05g15150	1.47817	0.0001	-0.30228	0.27635	-0.986997	0.0015	ATP binding;leucine-tRNA ligases;aminoacyl-tRNA ligases;nucleotide binding;ATP binding;aminoacyl-tRNA ligases
LOC_Os05g15230	inf	5e-05	-3.96534	0.01975	-4.4328	0.0601	Plant protein of unknown function (DUF247)
LOC_Os05g17604	1.2369	0.00065	-0.0827458	0.7725	-0.506825	0.09865	Leucine-rich repeat transmembrane protein kinase
LOC_Os05g24770	-1.26618	0.00035	-3.63435	0.00245	-4.23606	0.01345	VIRB2-interacting protein 1
LOC_Os05g25950	-1.34901	5e-05	-0.0979582	0.7512	0.600793	0.04435	Cyclin family protein
LOC_Os05g26020	inf	5e-05	-1.16709	0.07135	-0.00910311	0.94935	cyclin p4;3
LOC_Os05g26870	inf	5e-05	0.518992	0.13975	0.79647	0.0248	unknown
LOC_Os05g28860	-1.19011	5e-05	0.0491398	0.87165	0.505704	0.0832	Polynucleotidyl transferase, ribonuclease H-like superfamily protein
LOC_Os05g30220	-3.54212	5e-05	0.686471	1	-0.395006	1	LRR and NB-ARC domains-containing disease resistance protein
LOC_Os05g30640	NA	5e-05	0	1	0	1	exocyst subunit exo70 family protein H6
LOC_Os05g30700	-3.88683	0.00015	-0.302608	1	-2.32931	1	unknown
LOC_Os05g30730	NA	5e-05	0	1	0	1	unknown
LOC_Os05g30760	inf	5e-05	-2.97147	0.02365	-2.13796	0.01645	methyl esterase 7
LOC_Os05g31480	-0.908051	5e-05	0.0600847	0.79845	0.63839	0.006	S-adenosyl-L-methionine-dependent methyltransferases superfamily protein
LOC_Os05g31490	-1.18275	5e-05	-0.534621	0.0207	-0.322592	0.15415	Golgi transport complex protein-related
LOC_Os05g31570	-4.07485	0.0004	0.795452	1	0.0284118	1	LRR and NB-ARC domains-containing disease resistance protein
LOC_Os05g32110	-0.882376	0.00015	0.755455	0.00145	-0.0213355	0.9281	COBRA-like extracellular glycosyl-phosphatidyl inositol-anchored protein family
LOC_Os05g39050	1.0927	0.00015	0.00227604	0.99155	-0.136098	0.563	Histone superfamily protein
LOC_Os05g40910	5.55283	0.00015	-0.234702	0.2674	-0.476865	0.02575	unknown
LOC_Os05g41480	0.828581	5e-05	-0.474799	0.0134	-0.344597	0.07315	Nucleotide-sugar transporter family protein
LOC_Os05g41540	1.05876	5e-05	-0.233382	0.2572	0.521161	0.01005	Basic-leucine zipper (bZIP) transcription factor family protein
LOC_Os05g41590	1.48427	0.0004	0.704065	0.0164	-0.221407	0.48265	6-phosphogluconate dehydrogenase family protein
LOC_Os05g42160	1.63432	0.00065	0.332493	0.2776	0.137842	0.65365	unknown
LOC_Os05g45100	1.33538	5e-05	-5.88546	0.01825	-5.90335	0.02825	UDP-glucosyl transferase 88A1
LOC_Os05g46640	NA	5e-05	0	1	inf	1	unknown
LOC_Os05g51520	1.23847	5e-05	-0.21126	0.37915	-0.823124	0.00155	unknown
LOC_Os05g51610	-1.83763	5e-05	-3.81299	1	-0.354009	1	cation exchanger 1
LOC_Os06g01290	inf	5e-05	0.60769	0.0426	0.541718	0.07015	Bacterial sec-independent translocation protein mttA/Hcf106
LOC_Os06g01890	NA	5e-05	inf	1	0	1	AGAMOUS-like 20
LOC_Os06g01934	-0.889124	0.0002	-0.0809184	0.74365	-0.473298	0.0691	POX (plant homeobox) family protein
LOC_Os06g02930	NA	5e-05	0	1	0	1	unknown
LOC_Os06g02940	NA	5e-05	0	1	0	1	unknown
LOC_Os06g02960	2.53926	5e-05	-0.354385	0.12425	0.330179	0.1372	Protein of unknown function (DUF594)
LOC_Os06g04140	1.02578	0.0005	0.0261625	0.9155	-0.357252	0.1785	unknown
LOC_Os06g04330	1.64633	5e-05	0.198797	0.34965	0.69798	0.001	unknown
LOC_Os06g04450	1.57533	0.0002	0.177044	0.54695	0.280234	0.33375	Sec1/munc18-like (SM) proteins superfamily
LOC_Os06g04480	1.87224	0.00025	0.489463	0.0933	0.223458	0.45335	unknown
LOC_Os06g04830	inf	5e-05	-0.408554	0.11055	-0.534755	0.0352	disease resistance family protein / LRR family protein
LOC_Os06g05050	-5.37882	5e-05	-0.332478	0.199	-0.507501	0.0545	wall associated kinase 5
LOC_Os06g05420	inf	5e-05	-0.704512	0.076	-2.13342	0.0018	unknown
LOC_Os06g05424	inf	5e-05	-0.0898253	0.8549	0.045408	0.94735	unknown
LOC_Os06g05430	inf	5e-05	1.43661	0.0038	-0.0274244	0.9473	unknown
LOC_Os06g05440	inf	5e-05	0.328784	0.08685	0.0407329	0.8331	unknown
LOC_Os06g05670	0.850756	0.0003	-0.132728	0.5491	0.254299	0.241	unknown
LOC_Os06g05690	NA	5e-05	inf	1	0	1	O-acetylserine (thiol) lyase isoform C
LOC_Os06g05940	4.2419	5e-05	0.260716	0.2427	0.448483	0.0445	Arabidopsis thaliana protein of unknown function (DUF821)
LOC_Os06g06100	NA	5e-05	0	1	inf	1	Dihydroneopterin aldolase
LOC_Os06g06850	-1.3394	0.00025	-1.69707	1	-0.851855	1	NB-ARC domain-containing disease resistance protein
LOC_Os06g07350	0.99591	5e-05	0.213493	0.26715	0.3545	0.065	CCCH-type zinc fingerfamily protein with RNA-binding domain
LOC_Os06g08023	NA	5e-05	0	1	inf	1	2-oxoglutarate (2OG) and Fe(II)-dependent oxygenase superfamily protein
LOC_Os06g09020	inf	5e-05	0.134936	0.68235	0.736545	0.0206	unknown
LOC_Os06g12950	NA	5e-05	inf	1	inf	1	unknown
LOC_Os06g13330	NA	5e-05	0	1	0	1	ERECTA-like 1
LOC_Os06g16140	-1.79719	5e-05	-0.985995	1	-1.257	1	unknown
LOC_Os06g19200	NA	5e-05	inf	1	0	1	unknown
LOC_Os06g24711	inf	5e-05	-0.0190353	0.953	0.153417	0.7469	unknown
LOC_Os06g33600	-1.41572	0.0009	-1.25509	0.03475	-2.29738	0.00985	cyclic nucleotide gated channel 1
LOC_Os06g33610	-1.27153	0.0009	-0.635721	0.13455	-0.733885	0.09245	cyclic nucleotide gated channel 1
LOC_Os06g35540	0.751262	5e-05	-0.0923379	0.6287	-0.389954	0.0449	aspartate aminotransferase 1
LOC_Os06g35574	NA	5e-05	0	1	0	1	RAD3-like DNA-binding helicase protein
LOC_Os06g45770	NA	5e-05	0	1	0	1	BTB-POZ and MATH domain 1
LOC_Os06g46160	-3.22363	5e-05	-0.215459	0.4466	0.257435	0.35035	unknown
LOC_Os06g46460	0.687083	0.00075	0.0490278	0.80295	0.203115	0.29575	unknown
LOC_Os06g47310	-1.40248	0.00015	0.17577	0.62305	-0.867689	0.0524	Protein of unknown function (DUF579)
LOC_Os06g47800	-4.98528	5e-05	-2.24943	1	-0.662177	1	NB-ARC domain-containing disease resistance protein
LOC_Os06g48560	inf	5e-05	-0.792032	0.0083	-0.628177	0.0349	spermidine disinapoyl acyltransferase
LOC_Os06g48650	-2.0369	5e-05	-0.619476	1	0.333707	1	subtilisin-like serine protease 3
LOC_Os06g49450	-3.5594	5e-05	-0.379169	1	1.26548	1	unknown
LOC_Os07g01100	-2.52412	5e-05	-1.3549	1	-0.688498	1	Concanavalin A-like lectin family protein
LOC_Os07g02330	0.867505	0.00045	-0.483963	0.0296	-0.563864	0.0144	Protein phosphatase 2C family protein
LOC_Os07g03730	1.13239	5e-05	-0.334448	0.17095	0.750731	0.00135	CAP (Cysteine-rich secretory proteins, Antigen 5, and Pathogenesis-related 1 protein) superfamily protein
LOC_Os07g07930	1.27331	5e-05	-0.607544	0.02165	0.486829	0.04655	Bifunctional inhibitor/lipid-transfer protein/seed storage 2S albumin superfamily protein
LOC_Os07g10960	-1.81237	0.0005	0.964496	0.04005	1.28822	0.0088	exocyst subunit exo70 family protein E1
LOC_Os07g10970	-3.70021	5e-05	-0.016787	1	-0.488678	1	exocyst subunit exo70 family protein E2
LOC_Os07g15270	-1.14057	0.00025	-0.498699	0.1552	0.507358	0.09855	RNA-binding (RRM/RBD/RNP motifs) family protein
LOC_Os07g17689	inf	5e-05	0.299845	0.20205	0.534326	0.0199	unknown
LOC_Os07g18570	NA	5e-05	inf	1	0	1	unknown
LOC_Os07g20310	inf	5e-05	0.531488	0.24535	0.415079	0.3562	unknown
LOC_Os07g23880	0.963466	5e-05	0.217066	0.26125	-0.214297	0.2659	heteroglycan glucosidase 1
LOC_Os07g23900	1.69411	0.0002	-0.899426	0.00825	-0.496231	0.10305	F-box and associated interaction domains-containing protein
LOC_Os07g25590	-1.02834	5e-05	-0.219018	0.403	0.0763892	0.7638	Pyridoxal phosphate (PLP)-dependent transferases superfamily protein
LOC_Os07g27120	inf	5e-05	0.648282	0.00565	0.563776	0.0249	unknown
LOC_Os07g27810	-1.17465	0.0001	0.302518	0.2908	0.30031	0.30125	Protein of unknown function (DUF1218)
LOC_Os07g28644	inf	5e-05	-0.601092	0.0076	-0.145601	0.5009	unknown
LOC_Os07g30240	-2.89545	0.00045	0.639844	1	0.107898	1	MUTS-like protein 4
LOC_Os07g31599	1.21116	5e-05	-0.401683	0.0373	0.486785	0.01095	Patatin-like phospholipase family protein
LOC_Os07g32129	NA	5e-05	0	1	0	1	unknown
LOC_Os07g33680	1.26897	5e-05	-0.616652	0.0066	-0.414749	0.06145	succinate dehydrogenase 3-2
LOC_Os07g33790	-1.72178	5e-05	-0.406283	0.1271	0.59349	0.0144	glutamate receptor 3.4
LOC_Os07g34260	3.51758	5e-05	-6.5296	0.01975	-6.08734	0.0629	Chalcone and stilbene synthase family protein
LOC_Os07g34280	4.0137	0.0002	-5.06064	0.02205	-7.53787	0.24965	alpha/beta-Hydrolases superfamily protein
LOC_Os07g35700	inf	5e-05	-1.12054	0.0141	-0.410595	0.2875	cysteine-rich RLK (RECEPTOR-like protein kinase) 25
LOC_Os07g39710	-0.953266	5e-05	-0.260696	0.18745	-0.152872	0.4357	NADH-ubiquinone oxidoreductase-related
LOC_Os07g39730	-0.935178	0.00025	-0.37141	0.1694	-0.48169	0.07665	ZCW7
LOC_Os07g40390	inf	5e-05	0.638592	0.24975	-0.440153	0.5045	unknown
LOC_Os07g47140	-1.89538	5e-05	-2.31129	0.00145	-1.41928	0.0054	B-box type zinc finger protein with CCT domain
LOC_Os07g48050	0.740551	0.00025	-8.35778	0.0012	-8.17542	0.00145	Peroxidase superfamily protein
LOC_Os08g01810	-3.28159	5e-05	0.129242	0.74905	0.181177	0.6502	NOP56-like pre RNA processing ribonucleoprotein
LOC_Os08g04540	2.38507	5e-05	-4.99852	0.00225	-7.95392	0.24965	Pyridoxal phosphate (PLP)-dependent transferases superfamily protein
LOC_Os08g07390	-3.16204	5e-05	1.66852	0.0065	1.94061	0.00275	unknown
LOC_Os08g07774	-7.67423	5e-05	-0.520636	1	-1.1472	1	somatic embryogenesis receptor-like kinase 2
LOC_Os08g07830	-1.76146	5e-05	-0.633229	0.00135	-0.495888	0.01005	Regulator of Vps4 activity in the MVB pathway protein
LOC_Os08g07880	-0.880895	5e-05	0.316908	0.1248	0.325897	0.1086	4-phospho-panto-thenoylcysteine synthetase
LOC_Os08g07890	NA	5e-05	0	1	inf	1	somatic embryogenesis receptor-like kinase 1
LOC_Os08g08700	-1.66791	0.0001	-3.85738	0.0582	-3.85593	0.0677	polyubiquitin 10
LOC_Os08g09670	-1.85007	0.0002	0.738026	0.08505	0.790776	0.06905	RNI-like superfamily protein
LOC_Os08g09710	-1.68944	5e-05	-0.789214	0.1008	0.171387	0.6813	F-box/RNI-like/FBD-like domains-containing protein
LOC_Os08g09740	NA	5e-05	0	1	inf	1	F-box/RNI-like superfamily protein
LOC_Os08g09830	-2.17134	0.0007	-2.14171	1	-4.57266	1	BTB/POZ/MATH-domains containing protein
LOC_Os08g10130	NA	5e-05	0	1	0	1	unknown
LOC_Os08g10470	1.72774	5e-05	0.193474	0.4657	-0.135596	0.61845	ASH1-related protein 2
LOC_Os08g10530	NA	5e-05	0	1	0	1	unknown
LOC_Os08g10760	NA	5e-05	inf	1	inf	1	unknown
LOC_Os08g11450	NA	5e-05	0	1	0	1	unknown
LOC_Os08g11480	NA	5e-05	inf	1	inf	1	unknown
LOC_Os08g14190	-2.46162	5e-05	0.216163	0.6517	-0.347911	1	P-loop containing nucleoside triphosphate hydrolases superfamily protein
LOC_Os08g14390	1.58442	5e-05	-0.145705	0.6097	0.582582	0.03395	O-Glycosyl hydrolases family 17 protein
LOC_Os08g14950	1.16707	0.00065	0.30938	0.2516	0.330967	0.2176	Leucine-rich repeat protein kinase family protein
LOC_Os08g15170	-4.03791	5e-05	0.511631	0.336	0.685444	0.2048	ATP synthase epsilon chain, mitochondrial
LOC_Os08g16070	NA	5e-05	0	1	0	1	NB-ARC domain-containing disease resistance protein
LOC_Os08g22149	1.32757	5e-05	0.61522	0.0018	-0.135535	0.49085	Cystathionine beta-synthase (CBS) family protein
LOC_Os08g27580	inf	5e-05	0.570029	0.0044	0.328517	0.1001	unknown
LOC_Os08g28000	inf	5e-05	-0.877642	0.14945	0.916991	0.08155	unknown
LOC_Os08g28200	inf	5e-05	-0.486614	0.3344	0.610578	0.1706	Ankyrin repeat family protein
LOC_Os08g28980	1.28469	5e-05	0.227587	0.3121	0.0606725	0.7918	Polynucleotidyl transferase, ribonuclease H-like superfamily protein
LOC_Os08g29150	-0.838984	0.0003	0.563997	0.01005	0.157268	0.4748	ATPase E1-E2 type family protein / haloacid dehalogenase-like hydrolase family protein
LOC_Os08g31240	1.53474	5e-05	0.0502123	0.8212	-0.316001	0.15705	global transcription factor C
LOC_Os08g32910	-1.76892	5e-05	-0.898936	0.04935	-4.48865	0.0601	unknown
LOC_Os08g38092	-1.60645	5e-05	0.366001	0.3337	-0.605845	0.1531	alpha/beta-Hydrolases superfamily protein
LOC_Os08g39160	-1.34462	5e-05	0.244501	0.4552	0.50684	0.1106	Formyl transferase
LOC_Os08g39190	NA	5e-05	0	1	0	1	unknown
LOC_Os08g41580	inf	5e-05	-0.0671648	0.847	-0.0636835	0.8524	ubiquitin-specific protease 1
LOC_Os08g42720	-1.04542	5e-05	-0.233244	0.3395	-0.191195	0.43185	Eukaryotic protein of unknown function (DUF914)
LOC_Os08g42840	-2.7278	5e-05	-0.493248	1	-0.88029	1	disease resistance family protein / LRR family protein
LOC_Os08g43010	-2.21764	0.00045	-2.25655	1	-1.72187	1	NB-ARC domain-containing disease resistance protein
LOC_Os08g43140	inf	5e-05	0.603699	0.2323	-0.326619	0.5663	unknown
LOC_Os08g43310	inf	5e-05	-0.0956617	0.8227	-1.00949	0.05055	unknown
LOC_Os08g44220	3.42531	5e-05	-5.73571	0.0465	-5.83023	0.0629	Glycolipid transfer protein (GLTP) family protein
LOC_Os09g04384	3.41578	5e-05	-0.850345	0.00315	-0.0936617	0.71115	unknown
LOC_Os09g07764	1.39961	0.00035	0.2964	0.2943	0.697407	0.01275	unknown
LOC_Os09g07830	-0.650427	0.00085	0.385133	0.04395	0.490801	0.01065	acetoacetyl-CoA thiolase 2
LOC_Os09g09320	-0.747385	0.0003	0.111904	0.60795	-0.194242	0.39005	Nuclear transport factor 2 (NTF2) family protein
LOC_Os09g09750	NA	5e-05	inf	1	0	1	NB-ARC domain-containing disease resistance protein
LOC_Os09g09790	1.0175	5e-05	0.352002	0.07035	0.194393	0.31265	chloroplast sulfur E
LOC_Os09g10000	1.66971	5e-05	0.194415	0.39695	0.675051	0.0035	Membrane fusion protein Use1
LOC_Os09g10201	-1.71111	5e-05	-1.38427	0.00185	-0.60907	0.08735	unknown
LOC_Os09g10204	NA	5e-05	0	1	0	1	unknown
LOC_Os09g10340	-3.12557	0.0007	-3.45408	1	NA	1	cytochrome P450, family 71, subfamily B, polypeptide 37
LOC_Os09g10600	-1.87513	5e-05	-0.618848	0.1204	-0.106985	0.7692	NAD(P)-binding Rossmann-fold superfamily protein
LOC_Os09g12060	-4.85203	0.00055	1.27693	0.06705	1.07399	0.121	unknown
LOC_Os09g14614	0.800839	0.00075	0.599923	0.00565	0.286937	0.194	unknown
LOC_Os09g15639	inf	5e-05	-0.0305753	0.88785	0.522681	0.01445	unknown
LOC_Os09g15644	inf	5e-05	0.919082	0.0819	1.96685	0.00105	unknown
LOC_Os09g15840	inf	5e-05	-1.03241	0.10825	-1.10639	0.09775	Disease resistance protein (CC-NBS-LRR class) family
LOC_Os09g15850	inf	5e-05	0.128964	0.5756	0.292256	0.20175	disease resistance protein (TIR-NBS-LRR class)
LOC_Os09g15980	inf	5e-05	-0.595927	0.0719	-0.191564	0.5433	unknown
LOC_Os09g16160	NA	5e-05	0	1	0	1	Ankyrin repeat family protein
LOC_Os09g16380	1.7108	0.0003	0.42859	0.14035	0.43056	0.13335	pleiotropic drug resistance 12
LOC_Os09g16650	NA	5e-05	0	1	0	1	Concanavalin A-like lectin protein kinase family protein
LOC_Os09g16710	NA	5e-05	0	1	0	1	unknown
LOC_Os09g16714	NA	5e-05	0	1	0	1	unknown
LOC_Os09g16760	NA	5e-05	inf	1	inf	1	Ankyrin repeat family protein
LOC_Os09g17120	NA	5e-05	0	1	0	1	Ankyrin repeat family protein
LOC_Os09g18360	1.35237	0.00015	-7.4351	0.2536	-7.6416	0.24335	Leucine-rich repeat protein kinase family protein
LOC_Os09g19380	NA	5e-05	0	1	inf	1	Leucine-rich repeat protein kinase family protein
LOC_Os09g19390	NA	5e-05	0	1	0	1	Leucine-rich repeat transmembrane protein kinase protein
LOC_Os09g19400	NA	5e-05	0	1	inf	1	Leucine-rich repeat protein kinase family protein
LOC_Os09g19500	-2.77713	5e-05	-0.666821	0.14875	-3.51857	0.0293	Leucine-rich repeat protein kinase family protein
LOC_Os09g20024	inf	5e-05	0.260283	0.1865	0.0289421	0.8867	unknown
LOC_Os09g21470	1.02412	5e-05	-0.281631	0.1575	0.0284766	0.88675	unknown
LOC_Os09g21802	NA	5e-05	0	1	0	1	unknown
LOC_Os09g22410	NA	5e-05	0	1	0	1	unknown
LOC_Os09g22510	-4.62608	0.0003	1.96159	0.01775	0.494973	1	unknown
LOC_Os09g24210	-2.68421	0.00065	1.13036	1	0.532369	1	unknown
LOC_Os09g27040	-1.44092	5e-05	-2.68918	0.0012	-1.38558	0.0041	gamete expressed protein 1
LOC_Os09g27750	-1.25329	0.00075	0.828467	0.02365	0.163357	0.67105	ethylene-forming enzyme
LOC_Os09g32510	-1.3343	0.0001	0.390799	0.17835	0.19465	0.5092	basic helix-loop-helix (bHLH) DNA-binding superfamily protein
LOC_Os09g32526	0.735135	0.0003	-0.427937	0.03225	-0.434584	0.0311	FK506-binding protein 15 kD-1
LOC_Os09g33876	-1.39506	5e-05	0.360756	0.15865	0.194263	0.45275	IBR domain-containing protein
LOC_Os09g33930	-0.679369	0.0007	-0.0269038	0.89855	0.00179134	0.9928	farnesyltransferase A
LOC_Os09g36250	-1.11873	0.00015	0.152128	0.6014	-0.333857	0.27275	myb domain protein 42
LOC_Os09g36830	-1.00506	0.0001	-0.191478	0.48855	0.462863	0.08205	E3 ubiquitin ligase SCF complex subunit SKP1/ASK1 family protein
LOC_Os09g37690	-3.26429	5e-05	NA	1	-3.63498	1	flavin-dependent monooxygenase 1
LOC_Os09g39310	-3.72954	5e-05	0.0277051	1	-0.708914	1	unknown
LOC_Os10g01540	1.50814	5e-05	-0.495917	0.0537	0.265336	0.26015	WD-40 repeat family protein / notchless protein, putative
LOC_Os10g03050	-3.9819	5e-05	NA	1	-1.8965	1	Protein kinase family protein with leucine-rich repeat domain
LOC_Os10g04270	inf	5e-05	0.947859	0.017	-0.165692	0.70495	Mannose-binding lectin superfamily protein
LOC_Os10g04342	3.65577	5e-05	0.202497	0.41515	0.146139	0.55625	Disease resistance protein (CC-NBS-LRR class) family
LOC_Os10g05940	-1.62587	0.00055	-1.37422	0.0358	-0.0110968	0.95675	unknown
LOC_Os10g06630	-3.13805	5e-05	1.97257	0.00145	-1.52889	1	rotamase CYP 3
LOC_Os10g07340	-1.11277	0.0008	0.567829	0.0841	0.450339	0.17325	unknown
LOC_Os10g10750	NA	5e-05	0	1	inf	1	unknown
LOC_Os10g11590	NA	5e-05	inf	1	inf	1	RPA70-kDa subunit B
LOC_Os10g22100	inf	5e-05	0.0442786	0.8367	-0.126488	0.56855	unknown
LOC_Os10g22570	-1.17271	0.0001	0.374733	0.14355	0.576934	0.0234	unknown
LOC_Os10g23180	-1.11088	5e-05	0.213661	0.31955	-0.691505	0.0036	ent-kaurenoic acid hydroxylase 2
LOC_Os10g24004	NA	5e-05	inf	1	inf	1	unknown
LOC_Os10g24970	NA	5e-05	0	1	0	1	unknown
LOC_Os10g25040	-1.09588	5e-05	0.282021	0.2328	0.572752	0.01885	accelerated cell death 2 (ACD2)
LOC_Os10g25300	1.51892	5e-05	0.57142	0.02195	-0.651498	0.0186	tRNA/rRNA methyltransferase (SpoU) family protein
LOC_Os10g27430	1.73934	0.0004	-5.23261	0.05195	-3.53576	0.00115	unknown
LOC_Os10g30951	-0.871566	5e-05	0.290732	0.1762	0.396225	0.0707	unknown
LOC_Os10g36210	-2.76924	5e-05	0.222087	0.4138	-0.290157	0.31045	valyl-tRNA synthetase / valine--tRNA ligase (VALRS)
LOC_Os10g36270	NA	5e-05	0	1	0	1	NB-ARC domain-containing disease resistance protein
LOC_Os10g36650	-1.02671	5e-05	0.296362	0.2035	-0.522516	0.0403	actin 7
LOC_Os10g36690	-1.30551	5e-05	-0.836048	0.001	0.349353	0.11855	S-adenosyl-L-methionine-dependent methyltransferases superfamily protein
LOC_Os10g36860	-0.732473	0.0008	-0.298653	0.1706	0.135888	0.51915	RNA-binding CRS1 / YhbY (CRM) domain protein
LOC_Os10g38340	1.42835	0.00025	-6.97653	0.2536	-6.97426	0.24965	glutathione S-transferase TAU 18
LOC_Os10g41380	1.29755	5e-05	0.114782	0.5895	-0.171321	0.4259	unknown
LOC_Os10g41829	inf	5e-05	0.163851	0.7312	-0.119056	0.8157	F-box family protein
LOC_Os11g05730	inf	5e-05	0.629299	0.2503	0.785377	0.1598	Histone superfamily protein
LOC_Os11g07060	inf	5e-05	0.897775	0.00155	0.762737	0.00595	Leucine-rich repeat protein kinase family protein
LOC_Os11g07290	NA	5e-05	0	1	inf	1	calcineurin B-like protein 1
LOC_Os11g09710	NA	5e-05	inf	1	inf	1	unknown
LOC_Os11g09979	NA	5e-05	inf	1	inf	1	unknown
LOC_Os11g10000	-1.57507	0.0008	-1.23069	1	-0.228916	1	Mitochondrial transcription termination factor family protein
LOC_Os11g10180	-1.55381	5e-05	0.584418	0.0358	0.519638	0.06495	F-box/RNI-like/FBD-like domains-containing protein
LOC_Os11g10850	-3.8807	0.00095	0.50974	1	2.39876	0.00975	Disease resistance-responsive (dirigent-like protein) family protein
LOC_Os11g11240	2.19815	5e-05	0.596317	0.0071	-0.177193	0.43845	unknown
LOC_Os11g11770	-4.50312	5e-05	-1.09356	1	-1.43826	1	NB-ARC domain-containing disease resistance protein
LOC_Os11g11780	-1.92944	0.00045	-2.79052	1	-5.0492	1	cysteine-rich RLK (RECEPTOR-like protein kinase) 12
LOC_Os11g11810	-4.3772	5e-05	-0.406469	1	-1.13559	1	NB-ARC domain-containing disease resistance protein
LOC_Os11g11920	-4.26325	5e-05	0.284105	1	0.0583502	1	HOPZ-ACTIVATED RESISTANCE 1
LOC_Os11g11940	2.83398	5e-05	-0.232127	0.2298	-0.495147	0.01105	NB-ARC domain-containing disease resistance protein
LOC_Os11g11960	-5.06272	5e-05	0.187559	0.4742	-0.144829	0.5797	NB-ARC domain-containing disease resistance protein
LOC_Os11g12590	NA	5e-05	0	1	0	1	unknown
LOC_Os11g23770	NA	5e-05	0	1	0	1	Cysteine proteinases superfamily protein
LOC_Os11g33170	NA	5e-05	0	1	0	1	unknown
LOC_Os11g33180	NA	5e-05	0	1	0	1	F-box/RNI-like superfamily protein
LOC_Os11g33394	-1.97337	5e-05	-0.0565585	0.82105	-0.353432	0.16125	Plant protein of unknown function (DUF247)
LOC_Os11g34230	1.0638	5e-05	-0.0928992	0.6415	0.223807	0.24785	unknown
LOC_Os11g34624	inf	5e-05	-0.931782	0.0535	-0.457631	0.29025	cysteine-rich RLK (RECEPTOR-like protein kinase) 10
LOC_Os11g34660	inf	5e-05	-2.63483	0.02205	-3.26509	0.037	Bifunctional inhibitor/lipid-transfer protein/seed storage 2S albumin superfamily protein
LOC_Os11g34690	-1.01434	0.0001	-0.347287	0.1974	0.175624	0.4928	Ubiquitin carboxyl-terminal hydrolase-related protein
LOC_Os11g34910	-2.53953	5e-05	-0.283077	1	-0.745836	1	unknown
LOC_Os11g34940	-2.79359	5e-05	-0.624079	0.02025	-0.792978	0.0053	plastid-specific 50S ribosomal protein 6
LOC_Os11g35040	-1.83238	5e-05	-0.548161	0.2158	-1.80638	0.0084	Tyrosine transaminase family protein
LOC_Os11g35220	NA	5e-05	inf	1	0	1	wall associated kinase-like 2
LOC_Os11g35274	2.46443	5e-05	0.59466	0.02085	-0.424315	0.11915	protein serine/threonine kinases;protein kinases;ATP binding;sugar binding;kinases;carbohydrate binding
LOC_Os11g36030	-1.18978	0.00095	0.126077	0.7229	-0.16807	0.64595	Zinc-finger domain of monoamine-oxidase A repressor R1
LOC_Os11g38000	1.31087	5e-05	0.449479	0.0201	0.0502319	0.7948	NB-ARC domain-containing disease resistance protein
LOC_Os11g38210	inf	5e-05	-3.32935	0.00115	-1.08506	0.00845	Protein of unknown function, DUF538
LOC_Os11g38520	NA	5e-05	0	1	0	1	NB-ARC domain-containing disease resistance protein
LOC_Os11g39320	inf	5e-05	0.276022	0.31485	-0.539167	0.0703	NB-ARC domain-containing disease resistance protein
LOC_Os11g39780	NA	5e-05	0	1	0	1	unknown
LOC_Os11g40150	2.27427	5e-05	0.201553	0.30895	-0.401585	0.04485	RAS associated with diabetes protein 51
LOC_Os11g40674	NA	5e-05	0	1	0	1	unknown
LOC_Os11g41210	-3.15114	5e-05	0.134548	1	-0.0300963	1	Leucine-rich repeat protein kinase family protein
LOC_Os11g43320	-1.77154	5e-05	0.0308445	1	-0.399255	1	NB-ARC domain-containing disease resistance protein
LOC_Os11g43404	1.43985	5e-05	-0.273462	0.2511	0.183137	0.42735	unknown
LOC_Os12g05260	0.974836	5e-05	0.630893	0.00245	0.0740791	0.7236	PHYTOSULFOKINE 3 PRECURSOR
LOC_Os12g06250	-2.9515	5e-05	-0.0895135	1	1.23232	0.00105	unknown
LOC_Os12g07440	-1.5698	0.00075	0.0558317	0.89165	0.618459	0.15625	unknown
LOC_Os12g08930	-1.55923	5e-05	-5.74866	0.0465	-7.41873	0.24965	unknown
LOC_Os12g15590	0.899522	5e-05	-0.299458	0.1285	0.306254	0.1188	Chaperone DnaJ-domain superfamily protein
LOC_Os12g16524	inf	5e-05	-0.953759	0.0035	0.910861	0.0042	unknown
LOC_Os12g17480	inf	5e-05	0.832433	0.00445	0.197972	0.50135	NB-ARC domain-containing disease resistance protein
LOC_Os12g17830	1.05259	5e-05	0.173781	0.36895	-0.486493	0.0143	unknown
LOC_Os12g18360	-0.847486	0.00075	-0.50529	0.0782	-0.118379	0.67035	NB-ARC domain-containing disease resistance protein
LOC_Os12g18700	inf	5e-05	-1.69113	0.0166	-1.12513	0.049	unknown
LOC_Os12g18729	0.932018	5e-05	0.438402	0.0331	-0.34791	0.0746	ARM repeat superfamily protein
LOC_Os12g20324	1.06545	0.00075	-0.146325	0.57825	0.299299	0.24075	Cyclin A1;1
LOC_Os12g20410	1.98203	5e-05	0.567154	0.00325	-0.184233	0.3467	NOP56-like pre RNA processing ribonucleoprotein
LOC_Os12g21880	inf	0.00015	-1.19928	0.2155	0.543171	0.43565	AGAMOUS-like 62
LOC_Os12g22839	-1.6845	5e-05	-0.197697	0.629	-0.400097	0.3533	unknown
LOC_Os12g22870	inf	5e-05	-0.9379	0.01955	-1.78981	0.0012	unknown
LOC_Os12g25280	inf	5e-05	-2.63332	0.05475	-0.712347	0.2814	unknown
LOC_Os12g29330	0.757295	0.0003	0.047435	0.807	0.0567113	0.7791	NAC domain containing protein 83
LOC_Os12g33130	1.64233	5e-05	0.663888	0.0014	0.0336452	0.86755	unknown
LOC_Os12g34320	-1.3935	5e-05	-0.402656	0.22395	-0.672968	0.05215	lectin protein kinase family protein
LOC_Os12g35440	NA	5e-05	0	1	0	1	unknown
LOC_Os12g35450	NA	5e-05	0	1	0	1	unknown
LOC_Os12g35480	NA	5e-05	0	1	0	1	unknown
LOC_Os12g35490	NA	5e-05	0	1	0	1	unknown
LOC_Os12g35620	-0.809595	0.00065	0.335529	0.1646	0.197473	0.41705	unknown
LOC_Os12g36030	NA	5e-05	0	1	0	1	unknown
LOC_Os12g36740	-2.21561	5e-05	0.584985	0.04445	0.774951	0.0076	unknown
LOC_Os12g36890	-1.44493	0.00045	-5.55509	1	-4.73975	1	cellulose synthase-like D5
LOC_Os12g37610	-1.46825	5e-05	0.44235	0.0431	0.428031	0.04805	Translation elongation factor EF1B/ribosomal protein S6 family protein
LOC_Os12g38100	inf	5e-05	1.59553	0.00255	0.789283	0.10695	Uncharacterised protein family (UPF0497)
LOC_Os12g38180	-1.90326	5e-05	0.792632	0.00365	0.176448	0.5229	heat shock cognate protein 70-1
LOC_Os12g38590	-1.03134	5e-05	0.319558	0.12705	0.616681	0.0031	pumilio 2
LOC_Os12g42200	-0.844368	0.00015	-6.1977	0.0582	-5.24973	0.00205	cation/H+ exchanger 19
ChrUn.fgenesh.gene.19	inf	5e-05	-2.97018	0.00375	-3.67598	0.00705	unknown
ChrUn.fgenesh.gene.26	1.84284	0.00045	-0.0817489	0.8102	-0.832723	0.0221	NB-ARC domain-containing disease resistance protein
ChrUn.fgenesh.gene.45	-2.13027	5e-05	0.494313	0.18975	0.357414	0.34585	unknown
ChrUn.fgenesh.gene.55	-2.61439	5e-05	0.809226	0.02345	0.585947	0.0962	unknown
ChrUn.fgenesh.gene.79	NA	5e-05	0	1	0	1	NAD(P)-binding Rossmann-fold superfamily protein
NA and inf indicated that fold change (FC) is 0 and infinity, respectively.

## Sheet: Additional file 7-2
Additional file 7-2. List of genes with higher basal expression in H471 compared with HHZ unresponsive to drought.
Gene ID	H471-ck VS HHZ-ck		H471-1d VS H471-ck		H471-3d VS H471-ck		Annotation
	log2(FC)	p_value	log2(FC)	p_value	log2(FC)	p_value
LOC_Os01g09190	-1.6203	0.00035	-3.50397	0.1082	-2.55331	0.01585	unknown
LOC_Os01g16200	-0.905253	5e-05	-6.77179	0.01975	-4.89175	0.0054	Serine protease inhibitor (SERPIN) family protein
LOC_Os01g23070	-1.38949	5e-05	-2.66722	0.00235	-1.73851	0.0011	Protein of unknown function (DUF594)
LOC_Os01g27750	0.741889	0.00025	-0.304968	0.14825	-0.665146	0.00185	dehydroquinate dehydratase, putative / shikimate dehydrogenase, putative
LOC_Os01g38359	-1.00524	5e-05	-0.520439	0.0174	-0.254554	0.2351	FKBP-type peptidyl-prolyl cis-trans isomerase family protein
LOC_Os01g51540	-0.898853	0.00095	0.795559	0.00335	0.762557	0.00545	cytidine deaminase 1
LOC_Os01g53040	-0.923321	5e-05	-5.37454	0.00705	-0.48025	0.06475	WRKY DNA-binding protein 65
LOC_Os01g71590	-1.44398	5e-05	-7.16511	0.23985	-7.21898	0.2386	unknown
LOC_Os01g71930	-0.767362	0.0007	-7.10853	0.01975	-7.19634	0.13435	Glycosyl hydrolase superfamily protein
LOC_Os01g72680	-1.47319	5e-05	-4.67326	0.04985	-4.70331	0.0255	Disease resistance protein (CC-NBS-LRR class) family
LOC_Os01g73200	1.50477	5e-05	-6.28995	0.04985	-6.02475	0.05655	Peroxidase superfamily protein
LOC_Os02g01820	-2.79181	5e-05	-1.37766	0.0534	-3.20192	0.0567	ABC2 homolog 16
LOC_Os02g11960	-2.83078	5e-05	-1.19025	1	-3.19667	1	ABC2 homolog 7
LOC_Os02g26670	-1.11745	0.0005	-0.576377	0.13345	-3.57789	0.00395	Kelch repeat-containing F-box family protein
LOC_Os02g32980	1.23103	0.0003	0.16415	0.512	-0.572226	0.03835	RmlC-like cupins superfamily protein
LOC_Os02g37180	-1.0416	0.00065	-4.19618	0.01675	-4.75972	0.05655	Copper transport protein family
LOC_Os02g49650	-1.25433	0.00015	-0.0887084	0.7743	-0.517531	0.1135	TRICHOME BIREFRINGENCE-LIKE 19
LOC_Os02g52010	1.02696	0.00015	0.719275	0.00125	-0.792737	0.00125	Phosphate-responsive 1 family protein
LOC_Os02g53240	-3.37337	5e-05	0.012211	0.9541	0.0717889	0.87565	unknown
LOC_Os02g53835	-1.21968	5e-05	0.835686	0.0034	0.721449	0.0111	unknown
LOC_Os03g08320	1.56141	5e-05	-0.677077	0.014	0.241644	0.3508	jasmonate-zim-domain protein 1
LOC_Os03g13210	2.18066	0.0001	-5.82735	0.13025	-1.26552	0.0021	Peroxidase superfamily protein
LOC_Os03g20550	-0.798942	0.00055	-0.80499	0.0011	0.0478123	0.83645	unknown
LOC_Os03g30840	inf	5e-05	-0.183272	0.7175	-0.334987	0.5107	unknown
LOC_Os03g32470	1.74189	0.0007	-0.40221	0.2325	-0.133757	0.6793	senescence-related gene 1
LOC_Os03g37090	-1.33128	0.00015	-1.92445	0.0025	-1.82784	0.00265	Transmembrane proteins 14C
LOC_Os03g41438	1.14015	0.00025	0.110743	0.64845	-0.23975	0.339	Serine protease inhibitor (SERPIN) family protein
LOC_Os03g55240	-1.06112	5e-05	0.308068	0.11085	0.633446	0.00115	cytochrome P450, family 81, subfamily D, polypeptide 5
LOC_Os03g62340	0.714654	0.0005	0.276972	0.1472	0.424848	0.0268	Protein kinase protein with adenine nucleotide alpha hydrolases-like domain
LOC_Os04g10000	1.65709	0.0002	-4.11365	0.00305	-7.11522	0.25255	NAD(P)-binding Rossmann-fold superfamily protein
LOC_Os04g10010	2.15476	5e-05	-8.00442	0.24765	-8.0672	0.25255	NAD(P)-binding Rossmann-fold superfamily protein
LOC_Os04g10160	1.84717	5e-05	-6.41992	0.04475	-6.889	0.0598	ytochrome p450, family 71, subfamily B, polypeptide 11
LOC_Os04g30240	-1.8096	5e-05	-8.63442	0.24765	-9.03383	0.2469	wall-associated kinase 2
LOC_Os04g30250	-1.98306	0.00075	NA	1	NA	1	Wall-associated kinase family protein
LOC_Os04g31120	0.889685	0.0005	0.56644	0.01215	0.196301	0.37495	Galactose oxidase/kelch repeat superfamily protein
LOC_Os04g31140	inf	5e-05	1.08281	0.0017	0.817568	0.0133	unknown
LOC_Os05g40010	0.77723	0.0001	0.456489	0.01685	-0.61059	0.00175	Bifunctional inhibitor/lipid-transfer protein/seed storage 2S albumin superfamily protein
LOC_Os05g49620	0.984052	0.0002	-5.63166	0.00845	-5.84465	0.0241	WRKY family transcription factor
LOC_Os06g05440	inf	5e-05	-2.92412	0.0487	-2.74412	0.0339	unknown
LOC_Os06g43384	-1.25807	0.00055	-1.71094	0.00975	-3.88512	0.05655	cytochrome P450, family 71 subfamily B, polypeptide 7
LOC_Os06g44180	-0.792748	0.0002	-0.385298	0.0788	0.564499	0.00805	NAD(P)-binding Rossmann-fold superfamily protein
LOC_Os06g48560	inf	5e-05	-8.05623	0.24765	-6.65554	0.02185	spermidine disinapoyl acyltransferase
LOC_Os07g04040	-0.874996	0.00015	-0.305308	0.17915	-0.573977	0.01665	Concanavalin A-like lectin protein kinase family protein
LOC_Os07g26110	1.67578	5e-05	-6.82554	0.1082	0.33163	0.13485	Uncharacterised protein family (UPF0497)
LOC_Os08g04540	1.82171	5e-05	-4.49558	0.00345	-5.8345	0.02185	Pyridoxal phosphate (PLP)-dependent transferases superfamily protein
LOC_Os08g14900	inf	5e-05	1.21461	0.04995	-0.34602	0.63795	unknown
LOC_Os08g31670	inf	5e-05	0.521926	0.10685	0.282509	0.394	Major facilitator superfamily protein
LOC_Os08g32130	1.20807	5e-05	0.103928	0.65715	0.667061	0.00435	Protein of unknown function (DUF3353)
LOC_Os09g13440	-1.44135	5e-05	0.137958	0.46745	0.38651	0.04155	unknown
LOC_Os09g27500	1.20315	5e-05	-5.37088	0.00845	-5.22786	0.00535	cytochrome P450, family 76, subfamily C, polypeptide 4
LOC_Os09g30454	-0.881638	0.00025	-0.0537102	0.8317	-0.683411	0.0126	wall associated kinase 3
LOC_Os09g32526	0.761004	5e-05	-0.427887	0.0328	-0.396054	0.0485	FK506-binding protein 15 kD-1
LOC_Os09g33876	-1.36764	5e-05	-0.259332	0.33865	-0.302487	0.27135	IBR domain-containing protein
LOC_Os09g33882	2.08047	5e-05	-1.03722	0.0047	-0.493966	0.11355	unknown
LOC_Os09g33900	-1.05186	0.00025	-0.0825815	0.77735	-0.90323	0.0066	FAD-dependent oxidoreductase family protein
LOC_Os10g18480	-1.32222	5e-05	-0.978475	0.00575	0.852415	0.00145	UDP-Glycosyltransferase superfamily protein
LOC_Os10g22520	1.53526	0.0006	-3.69524	0.00125	-0.834436	0.01855	unknown
LOC_Os10g28080	1.27532	5e-05	-0.336945	0.11745	-0.0895199	0.6761	unknown
LOC_Os10g34230	-1.19475	0.0003	-3.86841	0.0056	-2.94558	0.0011	cytokinin oxidase/dehydrogenase 1
LOC_Os10g38600	-1.35908	5e-05	-6.60038	0.00345	-6.75536	0.0116	glutathione S-transferase TAU 18
LOC_Os11g01154	0.852113	0.0003	0.571703	0.00555	0.360898	0.0863	Polyketide synthase, enoylreductase family protein
LOC_Os11g05700	-0.90061	0.00015	0.415051	0.08785	0.506511	0.0386	multidrug resistance-associated protein 14
LOC_Os11g31770	1.46853	5e-05	0.0804032	0.7433	0.640569	0.00955	ARM repeat superfamily protein
LOC_Os11g34920	-1.15829	5e-05	-8.20228	0.25165	-8.4171	0.2469	NB-ARC domain-containing disease resistance protein
LOC_Os11g35040	-1.27986	0.0004	-1.45905	0.00415	-2.24276	0.0017	Tyrosine transaminase family protein
LOC_Os11g38140	2.33656	0.0009	-0.00679139	0.97615	0.577063	0.08275	F-box family protein
LOC_Os11g40370	inf	5e-05	0.588466	0.1921	0.783805	0.0772	U-box domain-containing protein kinase family protein
LOC_Os11g41034	inf	5e-05	-4.51311	0.01715	-5.3884	0.13435	unknown
LOC_Os11g42200	2.36769	0.00045	-6.14874	0.25165	-4.4099	0.0255	laccase 7
LOC_Os11g46000	-1.74179	5e-05	-3.61103	0.2272	-4.38427	0.0051	Zinc finger (C3HC4-type RING finger) family protein
LOC_Os11g47630	-0.903576	5e-05	-10.1248	0.24765	-9.19839	0.13435	C2H2-type zinc finger family protein
LOC_Os12g36890	-2.26091	5e-05	NA	1	-3.83663	1	cellulose synthase-like D5
LOC_Os12g43970	1.36716	0.00035	-5.51702	0.05465	-6.16094	0.13435	alpha/beta-Hydrolases superfamily protein
LOC_Os12g44250	-1.10124	0.00075	-0.936709	0.01435	-0.0497153	0.88435	vesicle-associated membrane protein 726
NA and inf indicated that fold change (FC) is 0 and infinity, respectively.

## Sheet: Additional file 7-3
Additional file 7-3. List of genes with higher basal expression in P28 compared with HHZ responsive to drought.
Gene ID	P28-ck VS HHZ-ck		P28-1d VS P28-ck		P28-3d VS P28-ck		Annotation
	log2(FC)	p_value	log2(FC)	p_value	log2(FC)	p_value
LOC_Os01g01660	-1.12695	5e-05	0.371569	0.06315	-3.81613	5e-05	NmrA-like negative transcriptional regulator family protein
LOC_Os01g02130	1.35522	5e-05	-3.43924	5e-05	-4.55137	5e-05	unknown
LOC_Os01g02300	2.07933	0.0003	-4.17959	0.0079	-3.12741	0.0008	Protein kinase superfamily protein
LOC_Os01g02570	0.664089	0.0003	-1.00112	5e-05	-2.74276	5e-05	Protein kinase superfamily protein
LOC_Os01g02900	0.913733	5e-05	-4.59635	5e-05	-3.82056	5e-05	Glycosyltransferase family 61 protein
LOC_Os01g04070	1.64015	0.0001	-3.72283	5e-05	-2.41079	5e-05	receptor like protein 34
LOC_Os01g04570	0.907732	0.0005	-1.91798	5e-05	-1.72157	5e-05	suppressor of npr1-1 constitutive 4
LOC_Os01g05620	-2.10253	5e-05	-1.55185	0.0007	0.689918	0.02225	NB-ARC domain-containing disease resistance protein
LOC_Os01g05650	-0.827492	5e-05	1.3918	5e-05	1.3962	5e-05	metallothionein 2A
LOC_Os01g05870	1.20643	5e-05	-3.77643	5e-05	-3.65972	5e-05	Leucine-rich repeat protein kinase family protein
LOC_Os01g06760	2.67059	5e-05	-3.1002	5e-05	-4.54497	0.0025	receptor like protein 30
LOC_Os01g07170	-1.15179	5e-05	1.10012	5e-05	0.315115	0.22705	DNA-binding HORMA family protein
LOC_Os01g08450	-0.675594	0.00065	-0.986997	5e-05	-0.875411	5e-05	RAS 5
LOC_Os01g09190	1.65743	5e-05	-4.15322	5e-05	-2.91634	5e-05	unknown
LOC_Os01g10320	-2.13229	0.0008	6.51791	5e-05	6.03825	5e-05	Homeobox-leucine zipper family protein / lipid-binding START domain-containing protein
LOC_Os01g11860	0.932083	0.0005	-4.19497	5e-05	-3.80283	5e-05	Class I glutamine amidotransferase-like superfamily protein
LOC_Os01g12270	0.870499	0.0003	-0.958058	5e-05	0.0705423	0.7352	unknown
LOC_Os01g12290	0.890218	0.00065	-3.89398	5e-05	-1.80156	5e-05	S-locus lectin protein kinase family protein
LOC_Os01g12920	2.27377	5e-05	2.5506	5e-05	0.622137	0.0123	Thioesterase superfamily protein
LOC_Os01g13300	1.54722	5e-05	-0.125567	0.64755	0.981162	0.00015	AP2/B3-like transcriptional factor family protein
LOC_Os01g13370	0.775012	0.0003	-0.0826455	0.68595	-0.726609	0.00095	Protein with RING/U-box and TRAF-like domains
LOC_Os01g13800	0.676858	0.0006	-1.22146	5e-05	0.120847	0.53515	HAESA-like 1
LOC_Os01g16260	-2.21892	5e-05	0.0306473	0.8966	1.14887	5e-05	zinc induced facilitator-like 2
LOC_Os01g16714	1.6689	5e-05	-4.29308	5e-05	-2.61199	5e-05	Flavin-containing monooxygenase family protein
LOC_Os01g17000	1.29838	5e-05	-2.1632	5e-05	-1.77371	5e-05	cycling DOF factor 2
LOC_Os01g18670	1.39637	5e-05	-3.00797	5e-05	-1.61047	5e-05	P-glycoprotein 21
LOC_Os01g19820	1.57111	5e-05	0.508346	0.0691	3.00228	5e-05	Adenine nucleotide alpha hydrolases-like superfamily protein
LOC_Os01g20206	2.17516	5e-05	-4.91223	5e-05	-5.73541	5e-05	S-adenosyl-L-methionine-dependent methyltransferases superfamily protein
LOC_Os01g20910	0.998358	0.0001	-2.66014	5e-05	-3.20549	5e-05	TOXICOS EN LEVADURA 2
LOC_Os01g21130	inf	5e-05	-1.41101	0.00015	0.177905	0.50835	unknown
LOC_Os01g21250	2.20623	5e-05	-0.594985	0.00405	-4.02406	5e-05	senescence-associated gene 21
LOC_Os01g22370	0.793643	0.0002	-1.76547	5e-05	-0.0622894	0.7677	Peroxidase superfamily protein
LOC_Os01g22980	-0.794685	5e-05	-0.912944	5e-05	-1.43243	5e-05	serine carboxypeptidase-like 33
LOC_Os01g23710	1.53217	5e-05	0.984525	5e-05	0.42472	0.0377	unknown
LOC_Os01g23970	2.8636	5e-05	-3.48314	5e-05	-2.52295	5e-05	cysteine-rich RLK (RECEPTOR-like protein kinase) 25
LOC_Os01g24070	-1.5116	5e-05	0.310909	0.20385	-1.80156	5e-05	GATA transcription factor 16
LOC_Os01g24420	3.37464	5e-05	-1.58724	5e-05	-0.381502	0.0587	unknown
LOC_Os01g24790	inf	5e-05	-0.655951	0.0029	-0.847505	0.0004	HXXXD-type acyl-transferase family protein
LOC_Os01g25189	-1.49151	5e-05	-0.00996887	0.9742	1.18082	5e-05	Ergosterol biosynthesis ERG4/ERG24 family
LOC_Os01g25600	0.675834	0.00075	0.596785	0.0019	-0.957453	5e-05	tetratricopeptide repeat (TPR)-containing protein
LOC_Os01g25720	-0.754334	0.00015	0.77816	0.0002	0.823761	0.0002	LRR and NB-ARC domains-containing disease resistance protein
LOC_Os01g26039	-1.19913	5e-05	2.03278	5e-05	1.1623	5e-05	Esterase/lipase/thioesterase family protein
LOC_Os01g26210	-1.38177	5e-05	-1.48737	5e-05	-1.53966	5e-05	wall associated kinase 3
LOC_Os01g27210	-0.913476	5e-05	-1.81933	5e-05	-3.02409	5e-05	Glutathione S-transferase family protein
LOC_Os01g28450	-1.46736	5e-05	-2.49152	5e-05	-1.32338	5e-05	pathogenesis-related gene 1
LOC_Os01g29330	0.994026	5e-05	-4.81791	5e-05	-4.2565	5e-05	Protein of unknown function (DUF679)
LOC_Os01g32364	-1.86551	0.00015	4.17046	5e-05	3.93597	5e-05	B-S glucosidase 44
LOC_Os01g32830	0.877969	0.00075	-0.51883	0.03265	-1.12635	0.0002	unknown
LOC_Os01g34610	-2.07568	5e-05	-1.89209	5e-05	-1.08587	0.00155	kinase interacting family protein
LOC_Os01g34700	0.752864	0.0001	0.706895	0.00025	0.480078	0.0119	alpha/beta-Hydrolases superfamily protein
LOC_Os01g35030	1.7447	5e-05	-1.46239	5e-05	-1.81049	5e-05	P-glycoprotein 11
LOC_Os01g35050	-0.915775	0.0005	1.67648	5e-05	2.05439	5e-05	ERD (early-responsive to dehydration stress) family protein
LOC_Os01g36640	-2.2651	5e-05	1.22052	0.0001	0.50283	0.09695	NB-ARC domain-containing disease resistance protein
LOC_Os01g37460	3.14241	5e-05	-1.98271	5e-05	-3.05839	5e-05	Ran BP2/NZF zinc finger-like superfamily protein
LOC_Os01g37630	0.870502	5e-05	-1.38084	5e-05	-2.62386	5e-05	methyl esterase 3
LOC_Os01g37750	-1.01886	5e-05	-2.99889	5e-05	-2.37289	5e-05	glutathione S-transferase TAU 18
LOC_Os01g38990	-1.41725	5e-05	1.26577	5e-05	1.71312	5e-05	Mitochondrial substrate carrier family protein
LOC_Os01g39770	-1.47676	0.00025	0.0618939	0.8728	2.20282	5e-05	calcineurin B-like protein 10
LOC_Os01g40260	-1.40027	5e-05	-1.14011	0.00035	-2.56122	5e-05	WRKY DNA-binding protein 50
LOC_Os01g40280	-0.767001	0.00095	2.32401	5e-05	-0.598407	0.0212	unknown
LOC_Os01g40290	-2.28956	5e-05	NA	5e-05	-5.21979	0.0601	unknown
LOC_Os01g40710	0.804194	0.00015	-0.0457275	0.8121	-1.08768	5e-05	one-helix protein 2
LOC_Os01g40820	inf	5e-05	1.21479	0.0007	0.77503	0.02675	FTSH protease 11
LOC_Os01g40860	1.17891	5e-05	0.550569	0.00595	-1.22025	5e-05	aldehyde dehydrogenase 2C4
LOC_Os01g41220	0.781569	5e-05	0.949878	5e-05	-0.0562345	0.7681	Protein of unknown function, DUF538
LOC_Os01g41770	3.84174	5e-05	-1.94465	5e-05	-1.93759	5e-05	disease resistance family protein / LRR family protein
LOC_Os01g41800	inf	5e-05	-0.823746	0.0014	-1.50418	5e-05	cytochrome P450, family 72, subfamily A, polypeptide 9
LOC_Os01g41820	2.01894	5e-05	-1.26309	5e-05	-1.77492	5e-05	cytochrome P450, family 72, subfamily A, polypeptide 15
LOC_Os01g42090	-1.41359	0.00035	1.40181	0.00025	1.62564	5e-05	Nodulin MtN3 family protein
LOC_Os01g42380	0.998341	5e-05	-1.47474	5e-05	-1.48706	5e-05	pleiotropic drug resistance 12
LOC_Os01g42790	2.08523	5e-05	-1.87291	5e-05	-6.60681	0.01345	Cysteine proteinases superfamily protein
LOC_Os01g42860	2.81752	0.00015	3.61452	5e-05	3.41783	5e-05	Serine protease inhibitor, potato inhibitor I-type family protein
LOC_Os01g43740	-1.06887	0.0007	-2.22541	0.00025	-2.30096	0.0002	cytochrome P450, family 72, subfamily A, polypeptide 13
LOC_Os01g43750	-2.06562	5e-05	-5.39577	5e-05	-6.94095	5e-05	cytochrome P450, family 72, subfamily A, polypeptide 15
LOC_Os01g43760	1.28394	5e-05	-0.744297	0.00055	-1.19134	5e-05	cytochrome p450 72c1
LOC_Os01g45914	-1.8588	5e-05	2.65271	5e-05	-0.295692	0.4972	unknown
LOC_Os01g46800	1.44827	5e-05	-2.47116	5e-05	-3.20232	0.00035	WRKY family transcription factor
LOC_Os01g48000	1.04035	5e-05	-2.97519	5e-05	-0.960233	5e-05	S-locus lectin protein kinase family protein
LOC_Os01g48610	0.928737	5e-05	-3.31519	5e-05	-3.59029	5e-05	Protein of unknown function (DUF2921)
LOC_Os01g48620	1.00413	5e-05	-1.86186	5e-05	-2.00821	5e-05	Protein of unknown function (DUF2921)
LOC_Os01g48640	0.772692	5e-05	-1.02154	5e-05	-1.85715	5e-05	Protein of unknown function (DUF2921)
LOC_Os01g48950	1.46765	5e-05	-2.44722	5e-05	-2.83789	5e-05	unknown
LOC_Os01g49320	2.4985	5e-05	-4.75492	5e-05	-4.63535	5e-05	chitinase A
LOC_Os01g49910	1.27692	5e-05	-3.26569	5e-05	-2.06724	5e-05	Leucine-rich repeat protein kinase family protein
LOC_Os01g50100	1.23916	5e-05	-5.10675	5e-05	-5.68894	5e-05	P-glycoprotein 11
LOC_Os01g50420	1.82736	0.00015	-2.2058	5e-05	-3.75941	0.0005	mitogen-activated protein kinase kinase kinase 17
LOC_Os01g51570	0.962814	5e-05	-4.79373	5e-05	-6.50329	5e-05	beta-1,3-glucanase 2
LOC_Os01g52230	1.18418	5e-05	1.34029	5e-05	-2.55549	5e-05	phosphate starvation-induced gene 2
LOC_Os01g52530	1.54296	5e-05	-2.83038	5e-05	-3.32255	5e-05	phosphoribosyl pyrophosphate (PRPP) synthase 3
LOC_Os01g53020	-0.726071	0.00025	1.20304	5e-05	0.288687	0.13705	DNAJ heat shock N-terminal domain-containing protein
LOC_Os01g53350	-1.38174	5e-05	-4.41618	5e-05	-4.86408	5e-05	UDP-glucosyl transferase 88A1
LOC_Os01g56630	-0.958358	0.0001	-1.57149	0.0005	-1.57708	5e-05	unknown
LOC_Os01g57968	0.939117	0.0004	-2.15582	5e-05	0.228252	0.4039	unknown
LOC_Os01g58024	0.929111	5e-05	-0.38402	0.0721	-1.44773	5e-05	NADH dehydrogenase subunit J
LOC_Os01g58280	-1.60755	5e-05	-2.25364	5e-05	-2.6936	5e-05	Subtilase family protein
LOC_Os01g58290	1.69514	5e-05	-2.69152	5e-05	-1.60777	5e-05	Subtilase family protein
LOC_Os01g60020	1.8621	5e-05	-3.01022	5e-05	-3.41101	5e-05	NAC domain containing protein 102
LOC_Os01g60830	-1.73319	5e-05	4.67025	5e-05	0.651702	0.0342	unknown
LOC_Os01g61070	-1.53014	0.00015	1.60104	5e-05	1.49248	0.00015	Heavy metal transport/detoxification superfamily protein
LOC_Os01g61080	1.41171	5e-05	-1.87508	5e-05	-3.27242	5e-05	WRKY DNA-binding protein 26
LOC_Os01g62430	1.6742	5e-05	-3.1307	5e-05	-4.53094	5e-05	Calcium-dependent lipid-binding (CaLB domain) family protein
LOC_Os01g63210	-0.899774	5e-05	0.496012	0.01315	-4.37433	5e-05	SOUL heme-binding family protein
LOC_Os01g63690	1.5513	5e-05	-3.26097	5e-05	-4.24593	5e-05	ortholog of sugar beet HS1 PRO-1 2
LOC_Os01g64540	1.68406	5e-05	-3.2393	5e-05	-2.16966	5e-05	UDP-Glycosyltransferase superfamily protein
LOC_Os01g68140	1.38132	5e-05	-3.48549	5e-05	-1.85676	5e-05	Plant protein of unknown function (DUF868)
LOC_Os01g69960	1.1467	0.00015	-2.19114	5e-05	-3.64899	5e-05	unknown
LOC_Os01g70710	-0.678405	0.00055	-1.45882	5e-05	0.958769	5e-05	unknown
LOC_Os01g70770	0.765556	0.00075	-2.26658	5e-05	-1.8181	5e-05	Glutathione S-transferase family protein
LOC_Os01g70850	1.61849	5e-05	-1.26229	5e-05	-1.75209	5e-05	acetone-cyanohydrin lyase
LOC_Os01g71380	inf	5e-05	1.55978	0.0002	2.28032	5e-05	Glycosyl hydrolase superfamily protein
LOC_Os01g71760	1.80331	5e-05	-4.46038	5e-05	-2.41572	5e-05	bidirectional amino acid transporter 1
LOC_Os01g72120	-0.928824	0.0006	-1.95495	5e-05	-2.15222	5e-05	glutathione S-transferase TAU 8
LOC_Os01g72130	-0.963286	5e-05	-4.03053	5e-05	-3.62007	5e-05	glutathione S-transferase tau 7
LOC_Os01g72150	-1.3475	0.00055	-5.69282	0.2536	NA	5e-05	glutathione S-transferase TAU 8
LOC_Os01g72380	0.97769	5e-05	-1.19167	5e-05	-1.72674	5e-05	Protein of unknown function (DUF594)
LOC_Os01g72710	1.05656	0.00015	-3.60555	5e-05	-3.92468	5e-05	Protein of unknown function (DUF3411)
LOC_Os01g73170	-1.15228	5e-05	-3.74654	5e-05	0.394948	0.0458	Peroxidase superfamily protein
LOC_Os01g73560	-0.86165	5e-05	-0.0718499	0.73575	0.857546	5e-05	Leucine-rich repeat (LRR) family protein
LOC_Os01g74160	1.05085	5e-05	-4.26173	5e-05	-3.33179	5e-05	Protein of Unknown Function (DUF239)
LOC_Os01g74510	2.04085	5e-05	-1.67392	5e-05	-0.916473	0.00055	Kinase interacting (KIP1-like) family protein
LOC_Os02g01332	0.798695	5e-05	-1.53894	5e-05	-0.405096	0.0382	Ribosomal protein L6 family
LOC_Os02g02120	1.21618	5e-05	-3.95451	5e-05	-4.72037	5e-05	wall associated kinase 5
LOC_Os02g02400	1.15143	5e-05	-1.05822	0.0001	0.147031	0.6332	catalase 2
LOC_Os02g03840	-0.763767	5e-05	1.02403	5e-05	2.35415	5e-05	unknown
LOC_Os02g04170	0.802402	5e-05	-3.72423	5e-05	-4.99057	5e-05	L-aspartate oxidase
LOC_Os02g06205	1.01379	5e-05	-2.83202	5e-05	-3.89219	5e-05	Leucine-rich receptor-like protein kinase family protein
LOC_Os02g07690	0.744244	0.0001	-2.9801	5e-05	-3.47975	5e-05	VQ motif-containing protein
LOC_Os02g08440	1.29272	5e-05	-0.825441	5e-05	-2.21433	5e-05	WRKY DNA-binding protein 40
LOC_Os02g09050	-0.837822	0.00015	-0.639895	0.0024	0.882332	5e-05	unknown
LOC_Os02g09590	0.804978	0.0003	1.0181	5e-05	0.172888	0.3682	Ribosomal protein S21 family protein
LOC_Os02g10090	-0.928878	5e-05	0.44251	0.05995	1.09009	5e-05	Nse4, component of Smc5/6 DNA repair complex
LOC_Os02g10350	-0.725594	0.00025	2.49166	5e-05	2.29244	5e-05	Seven transmembrane MLO family protein
LOC_Os02g10850	1.60632	0.00015	-0.780681	0.0129	-2.81182	5e-05	Galactose oxidase/kelch repeat superfamily protein
LOC_Os02g11110	-1.28676	5e-05	-2.24742	5e-05	0.257187	0.2274	UDP-Glycosyltransferase superfamily protein
LOC_Os02g11859	1.17923	5e-05	-3.39518	5e-05	-4.09996	5e-05	unknown
LOC_Os02g12010	inf	5e-05	-1.8823	5e-05	-0.698397	0.00425	Leucine-rich repeat protein kinase family protein
LOC_Os02g12420	6.23076	5e-05	-3.52743	5e-05	-2.28615	5e-05	Leucine-rich repeat protein kinase family protein
LOC_Os02g12440	1.11834	0.0004	-2.42691	5e-05	-0.976448	0.001	Leucine-rich repeat protein kinase family protein
LOC_Os02g12900	1.43001	5e-05	-4.16574	0.0004	-3.77784	0.00025	O-acetylserine (thiol) lyase B
LOC_Os02g13350	0.937795	5e-05	-1.51032	5e-05	-2.74813	5e-05	nudix hydrolase homolog 8
LOC_Os02g13430	0.95065	5e-05	-1.72348	5e-05	-2.41895	5e-05	Protein kinase family protein with leucine-rich repeat domain
LOC_Os02g13460	1.49487	5e-05	-1.61627	5e-05	-1.92482	5e-05	receptor like protein 52
LOC_Os02g13510	-2.10413	5e-05	-1.89422	5e-05	-2.28765	5e-05	Protein kinase family protein with leucine-rich repeat domain
LOC_Os02g14440	0.763681	0.00015	-8.04911	5e-05	-3.53951	5e-05	unknown
LOC_Os02g16940	2.5792	5e-05	-7.02127	0.2467	-1.84873	5e-05	Subtilase family protein
LOC_Os02g17000	1.76505	0.0006	NA	5e-05	-3.54961	0.00145	Subtilase family protein
LOC_Os02g17090	1.38548	5e-05	-6.9912	0.1108	-5.21273	0.00075	Subtilase family protein
LOC_Os02g17710	0.689836	0.0004	-3.43526	5e-05	-3.55383	5e-05	Protein kinase family protein with leucine-rich repeat domain
LOC_Os02g18000	0.96085	0.0004	-1.23704	5e-05	-1.98527	5e-05	LRR and NB-ARC domains-containing disease resistance protein
LOC_Os02g26700	0.672222	0.0009	1.33675	5e-05	-0.963082	5e-05	ChaC-like family protein
LOC_Os02g26790	inf	5e-05	-0.9763	5e-05	-1.1701	5e-05	unknown
LOC_Os02g26800	inf	5e-05	1.73931	5e-05	0.576001	0.07395	hydrolases;protein serine/threonine phosphatases
LOC_Os02g27310	1.18009	5e-05	-1.68946	5e-05	-2.71535	5e-05	cysteine-rich RLK (RECEPTOR-like protein kinase) 8
LOC_Os02g27360	-1.36031	5e-05	0.332029	0.1687	0.860292	0.00025	Eukaryotic aspartyl protease family protein
LOC_Os02g27592	3.94642	5e-05	-0.0448537	0.8329	-0.83569	0.0003	unknown
LOC_Os02g30110	-0.62679	0.0009	-0.994799	5e-05	-0.186439	0.3272	cytochrome P450, family 81, subfamily D, polypeptide 5
LOC_Os02g30974	-1.83172	5e-05	-0.594012	0.0654	1.43005	5e-05	unknown
LOC_Os02g32970	1.27007	0.00035	-1.20724	0.00075	1.40133	5e-05	alpha/beta-Hydrolases superfamily protein
LOC_Os02g32980	2.10452	5e-05	-1.37036	5e-05	-0.636368	0.0072	RmlC-like cupins superfamily protein
LOC_Os02g33020	-0.790633	5e-05	-0.836506	0.00015	0.359382	0.07795	SOUL heme-binding family protein
LOC_Os02g33070	1.9549	5e-05	0.292751	0.1417	1.63586	5e-05	F1F0-ATPase inhibitor protein, putative
LOC_Os02g33560	-1.15527	0.0001	-2.48674	5e-05	-1.13438	0.00165	bZIP protein
LOC_Os02g33580	1.30822	5e-05	1.96832	5e-05	0.838642	5e-05	UDP-Glycosyltransferase superfamily protein
LOC_Os02g33820	-2.16844	5e-05	-0.266874	0.2099	-1.02017	5e-05	unknown
LOC_Os02g34580	1.10502	5e-05	-3.12466	5e-05	-3.2357	5e-05	ammonium transporter 2
LOC_Os02g36770	1.12359	5e-05	-1.15581	5e-05	-1.99064	5e-05	galactosyltransferase1
LOC_Os02g36940	0.706259	0.00015	-2.84613	5e-05	-1.30839	5e-05	PLANT CADMIUM RESISTANCE 2
LOC_Os02g37330	0.962283	0.0001	-3.54675	5e-05	-3.46585	5e-05	Heavy metal transport/detoxification superfamily protein
LOC_Os02g38050	-0.886274	0.00065	-1.52298	5e-05	-1.57035	5e-05	ubiquitin-associated (UBA)/TS-N domain-containing protein / octicosapeptide/Phox/Bemp1 (PB1) domain-containing protein
LOC_Os02g38840	0.865639	5e-05	-2.4036	5e-05	-2.24459	5e-05	glucose-6-phosphate dehydrogenase 6
LOC_Os02g39330	0.849673	0.0004	-1.97162	5e-05	-2.20909	5e-05	homolog of carrot EP3-3 chitinase
LOC_Os02g39660	1.02632	5e-05	-5.13507	5e-05	-7.03014	0.008	EF-TU receptor
LOC_Os02g39930	-0.94308	0.0005	-1.78368	5e-05	-1.91601	5e-05	temperature-induced lipocalin
LOC_Os02g40010	1.07768	5e-05	-3.0883	5e-05	-0.949393	5e-05	adenine phosphoribosyl transferase 2
LOC_Os02g40110	1.24241	5e-05	-1.75821	5e-05	-1.09403	5e-05	SPla/RYanodine receptor (SPRY) domain-containing protein
LOC_Os02g41510	1.39186	0.0007	-4.95332	0.01825	-3.71681	0.0003	myb domain protein 15
LOC_Os02g41680	1.16702	0.0007	1.93101	5e-05	-0.905428	0.0064	PHE ammonia lyase 1
LOC_Os02g42150	0.791652	5e-05	-3.27504	5e-05	-2.49849	5e-05	wall associated kinase 5
LOC_Os02g42160	inf	5e-05	-2.50281	0.00045	-4.31336	0.008	wall associated kinase 5
LOC_Os02g43360	0.999522	5e-05	-3.34889	5e-05	-4.8861	5e-05	cytochrome B5 isoform E
LOC_Os02g43790	1.1576	5e-05	-3.70399	5e-05	-6.16656	5e-05	ethylene responsive element binding factor 1
LOC_Os02g44820	0.954752	5e-05	-0.000260803	0.9986	0.712646	0.0001	SEC14 cytosolic factor family protein / phosphoglyceride transfer family protein
LOC_Os02g44880	1.48567	0.0001	-1.17539	0.00035	-3.90149	0.00015	Arabidopsis protein of unknown function (DUF241)
LOC_Os02g45170	0.891589	5e-05	-2.73687	5e-05	-2.66292	5e-05	Serine/threonine-protein kinase WNK (With No Lysine)-related
LOC_Os02g45520	1.28572	5e-05	1.06805	5e-05	-1.26137	5e-05	Major Facilitator Superfamily with SPX (SYG1/Pho81/XPR1) domain-containing protein
LOC_Os02g45930	0.719751	0.00045	0.929648	5e-05	1.19189	5e-05	oxidative stress 3
LOC_Os02g47090	2.10627	5e-05	-2.27408	5e-05	-2.477	5e-05	peptide transporter 2
LOC_Os02g47560	-0.765299	0.00035	1.24608	5e-05	-0.330586	0.1468	P-loop containing nucleoside triphosphate hydrolases superfamily protein
LOC_Os02g47620	-1.01634	5e-05	0.211409	0.2768	-3.57798	5e-05	alpha/beta-Hydrolases superfamily protein
LOC_Os02g47980	-2.07032	5e-05	2.20801	5e-05	2.12101	5e-05	Protein of unknown function, DUF617
LOC_Os02g48000	-1.14778	5e-05	-0.85221	5e-05	-0.41486	0.02965	RabGAP/TBC domain-containing protein
LOC_Os02g48210	-0.956541	5e-05	-6.06185	0.00605	-2.22211	5e-05	Concanavalin A-like lectin protein kinase family protein
LOC_Os02g50330	-2.73581	5e-05	-2.56278	5e-05	-2.31518	5e-05	RNA-dependent RNA polymerase 1
LOC_Os02g50350	-0.704129	0.0003	0.477627	0.01705	1.87308	5e-05	pyrimidine 1
LOC_Os02g50460	1.14242	5e-05	-3.11495	5e-05	-4.96314	0.0007	CYS, MET, PRO, and GLY protein 1
LOC_Os02g50470	2.30576	5e-05	-2.24586	5e-05	-4.5264	5e-05	unknown
LOC_Os02g52150	-0.702504	0.00055	1.98045	5e-05	-5.0214	5e-05	HSP20-like chaperones superfamily protein
LOC_Os02g52280	-0.983573	0.00065	-1.67312	0.00045	-2.32547	5e-05	unknown
LOC_Os02g53210	-0.710834	0.00015	0.878569	5e-05	0.70202	0.00035	unknown
LOC_Os02g56219	-1.47999	5e-05	0.625576	0.0085	1.10359	5e-05	Acyl-CoA N-acyltransferases (NAT) superfamily protein
LOC_Os02g57720	-1.07758	5e-05	2.80798	5e-05	0.408112	0.04025	plasma membrane intrinsic protein 1;4
LOC_Os02g58270	-0.722331	0.0008	2.02808	5e-05	-0.287851	0.19485	metallo-beta-lactamase family protein
LOC_Os03g01580	-1.03812	5e-05	-1.06242	5e-05	1.50913	5e-05	Phosphatidylinositol N-acetyglucosaminlytransferase subunit P-related
LOC_Os03g01730	2.02684	5e-05	0.56852	0.01765	0.822061	0.00065	unknown
LOC_Os03g01740	0.981406	0.0001	-2.63714	5e-05	-1.58186	5e-05	unknown
LOC_Os03g03034	1.22203	5e-05	-2.77855	5e-05	-1.06047	5e-05	2-oxoglutarate (2OG) and Fe(II)-dependent oxygenase superfamily protein
LOC_Os03g03700	0.82031	0.00015	-1.83241	5e-05	-1.29928	5e-05	Seven transmembrane MLO family protein
LOC_Os03g03724	-1.72723	5e-05	0.623023	0.02105	3.00978	5e-05	unknown
LOC_Os03g04060	0.930048	5e-05	-1.62823	5e-05	-2.27811	5e-05	basic chitinase
LOC_Os03g04070	1.23363	5e-05	-1.33644	5e-05	-2.6598	5e-05	NAC domain containing protein 36
LOC_Os03g04740	-1.11844	5e-05	-3.29694	5e-05	-6.16337	0.0629	RPM1 interacting protein 13
LOC_Os03g04970	-0.694678	0.0002	-0.915103	5e-05	-2.2818	5e-05	heat shock protein 60
LOC_Os03g05920	0.859276	0.00035	-1.38246	5e-05	-2.30687	5e-05	FAD/NAD(P)-binding oxidoreductase family protein
LOC_Os03g07570	-0.689009	0.0005	0.8571	5e-05	-1.32382	5e-05	alanine:glyoxylate aminotransferase 2
LOC_Os03g08320	2.14763	5e-05	-1.51614	5e-05	-0.901185	0.00035	jasmonate-zim-domain protein 1
LOC_Os03g08330	1.4561	0.0005	0.0515582	0.8635	-3.42024	0.0005	jasmonate-zim-domain protein 1
LOC_Os03g08754	-1.78788	5e-05	1.50531	5e-05	1.53346	5e-05	K-box region and MADS-box transcription factor family protein
LOC_Os03g09070	1.14668	5e-05	-3.27996	5e-05	-2.24428	5e-05	Outer arm dynein light chain 1 protein
LOC_Os03g10300	1.94347	0.00015	-2.23977	5e-05	-3.28565	0.00085	heptahelical protein 4
LOC_Os03g10640	1.27059	5e-05	-5.73941	5e-05	-6.38164	5e-05	calcium ATPase 2
LOC_Os03g10880	0.808171	5e-05	0.645558	0.0006	-2.78662	5e-05	Phototropic-responsive NPH3 family protein
LOC_Os03g10950	0.846911	0.00015	-3.51037	5e-05	-1.08905	5e-05	Protein phosphatase 2C family protein
LOC_Os03g11900	1.1823	5e-05	-1.22942	5e-05	-2.95377	5e-05	Major facilitator superfamily protein
LOC_Os03g12470	0.720698	0.0005	-1.24231	5e-05	-1.74042	5e-05	Protein kinase superfamily protein
LOC_Os03g13050	1.09615	0.0002	-4.05943	5e-05	-7.65019	0.24335	Protein of unknown function (DUF607)
LOC_Os03g13210	2.63948	5e-05	-4.00621	0.00015	-0.490975	0.0925	Peroxidase superfamily protein
LOC_Os03g13300	0.929288	5e-05	-3.30853	5e-05	-2.27131	5e-05	glutamate decarboxylase
LOC_Os03g14050	-1.00969	5e-05	-0.67457	0.0216	1.63307	5e-05	Pathogenesis-related thaumatin superfamily protein
LOC_Os03g15080	1.53022	0.0001	-1.49737	5e-05	-2.33829	5e-05	unknown
LOC_Os03g15250	1.78633	5e-05	-1.39655	5e-05	-2.65802	5e-05	receptor lectin kinase
LOC_Os03g15270	2.29705	5e-05	-1.36284	5e-05	-1.12821	0.00055	carboxyesterase 17
LOC_Os03g15780	1.06969	5e-05	-3.23423	5e-05	-3.07219	5e-05	anthranilate synthase 2
LOC_Os03g16950	2.88438	5e-05	-5.94173	5e-05	-3.81687	5e-05	receptor-like protein kinase-related family protein
LOC_Os03g17700	0.910701	5e-05	-1.97645	5e-05	-2.54447	5e-05	mitogen-activated protein kinase 3
LOC_Os03g18130	1.71049	5e-05	-1.92	5e-05	3.73957	5e-05	asparagine synthetase 2
LOC_Os03g18740	1.16258	5e-05	-3.83195	5e-05	-5.71198	0.01195	NAD(P)-binding Rossmann-fold superfamily protein
LOC_Os03g18790	1.05462	0.0007	-1.27393	0.0001	0.303883	0.22735	PLAC8 family protein
LOC_Os03g19370	-1.51869	5e-05	-2.19797	5e-05	-3.70762	0.00015	basic leucine-zipper 44
LOC_Os03g19452	1.41496	0.0003	-1.13698	0.00045	-0.41963	0.13465	Calcium-dependent phosphotriesterase superfamily protein
LOC_Os03g19560	-0.935916	5e-05	2.8853	5e-05	0.718075	0.00025	high chlorophyll fluorescent 107
LOC_Os03g20600	1.02049	0.0001	-2.7626	5e-05	-2.39033	5e-05	serine-rich protein-related
LOC_Os03g20670	-0.670235	0.00085	-0.92452	5e-05	-0.694961	0.00045	ELMO/CED-12 family protein
LOC_Os03g21030	-0.761174	0.0002	-1.71454	5e-05	0.0356746	0.8639	Arabidopsis NAC domain containing protein 87
LOC_Os03g22210	1.16137	0.0002	-3.82427	5e-05	-3.31594	5e-05	Pollen Ole e 1 allergen and extensin family protein
LOC_Os03g22230	1.60402	5e-05	-7.95366	0.2467	NA	5e-05	Pollen Ole e 1 allergen and extensin family protein
LOC_Os03g22490	0.862543	5e-05	-0.961537	5e-05	-0.0921853	0.6268	unknown
LOC_Os03g22634	-3.98241	0.00045	6.17747	0.00035	-0.224006	1	terpene synthase 21
LOC_Os03g22740	-0.928716	5e-05	-1.35937	5e-05	-0.396627	0.04905	NOP56-like pre RNA processing ribonucleoprotein
LOC_Os03g22820	1.95118	0.0006	-3.73458	0.00295	-3.32196	0.00055	unknown
LOC_Os03g23980	-0.701598	0.0009	4.0431	5e-05	1.44109	5e-05	NAD(P)-binding Rossmann-fold superfamily protein
LOC_Os03g25050	-1.39982	5e-05	0.170409	0.54745	-1.67358	5e-05	chaperonin 10
LOC_Os03g25500	-0.695267	0.0006	1.53454	5e-05	0.819437	0.0001	cytochrome P450, family 709, subfamily B, polypeptide 2
LOC_Os03g27003	1.57249	5e-05	0.884143	0.001	1.44301	5e-05	unknown
LOC_Os03g27230	0.738994	0.0003	0.898944	5e-05	0.0320211	0.86835	Class-II DAHP synthetase family protein
LOC_Os03g29240	-1.18761	5e-05	-3.60515	5e-05	-3.19094	5e-05	DC1 domain-containing protein
LOC_Os03g29930	0.949079	5e-05	-1.94972	5e-05	-2.24712	5e-05	unknown
LOC_Os03g36080	-1.47189	5e-05	-1.20134	5e-05	0.563319	0.00765	unknown
LOC_Os03g37411	-1.79836	5e-05	1.91915	5e-05	-0.21219	0.6102	MATE efflux family protein
LOC_Os03g38730	-1.2163	5e-05	5.21661	5e-05	2.97146	5e-05	Peroxisomal membrane 22 kDa (Mpv17/PMP22) family protein
LOC_Os03g38800	-1.18887	5e-05	-5.74353	5e-05	-5.13375	5e-05	P-loop containing nucleoside triphosphate hydrolases superfamily protein
LOC_Os03g40260	-0.727914	0.0002	0.0206987	0.9175	-1.25752	5e-05	Regulator of chromosome condensation (RCC1) family protein
LOC_Os03g40670	0.810093	5e-05	-3.01957	5e-05	-2.87135	5e-05	PLC-like phosphodiesterases superfamily protein
LOC_Os03g44710	1.29868	0.0002	1.57827	5e-05	0.474647	0.0684	plant-specific transcription factor YABBY family protein
LOC_Os03g46060	0.860005	0.00015	-3.8349	5e-05	-0.383031	0.0799	osmotin 34
LOC_Os03g46200	1.04852	5e-05	-5.76366	0.00015	-4.15967	5e-05	Acyl-CoA N-acyltransferases (NAT) superfamily protein
LOC_Os03g47564	inf	5e-05	1.01541	0.00045	0.156662	0.589	unknown
LOC_Os03g48780	0.934556	0.0003	1.28297	5e-05	3.78787	5e-05	germin-like protein 4
LOC_Os03g52170	0.947575	5e-05	2.94829	5e-05	0.462022	0.0192	4-hydroxy-3-methylbut-2-enyl diphosphate reductase
LOC_Os03g53070	-0.767294	5e-05	-1.86058	5e-05	-1.63244	5e-05	PRA1 (Prenylated rab acceptor) family protein
LOC_Os03g54160	1.59591	5e-05	-0.827514	0.05255	-1.15012	0.00065	K-box region and MADS-box transcription factor family protein
LOC_Os03g55540	0.812105	0.00025	-0.540588	0.00605	-2.09184	5e-05	salt tolerance zinc finger
LOC_Os03g58790	-1.01311	5e-05	-7.56565	5e-05	-6.48218	5e-05	P-loop containing nucleoside triphosphate hydrolases superfamily protein
LOC_Os03g61310	0.820968	0.0007	-0.737361	0.0012	-2.02961	5e-05	receptor-like protein kinase 1
LOC_Os03g61829	0.931915	5e-05	-2.97309	5e-05	-5.04928	5e-05	Haloacid dehalogenase-like hydrolase (HAD) superfamily protein
LOC_Os03g62490	-0.820368	5e-05	-1.83844	5e-05	-1.26578	5e-05	prohibitin 2
LOC_Os03g63999	1.65613	5e-05	-0.837639	0.0019	-1.26981	5e-05	unknown
LOC_Os03g64020	-0.706503	0.0005	1.82604	5e-05	1.05406	5e-05	PGR5-LIKE A
LOC_Os03g64320	-1.81479	5e-05	0.643535	0.01625	1.25074	5e-05	COP1-interacting protein-related
LOC_Os04g02050	-0.715358	0.00015	-1.42959	5e-05	-2.114	5e-05	Pseudouridine synthase/archaeosine transglycosylase-like family protein
LOC_Os04g02070	4.19797	5e-05	-0.863016	5e-05	-0.768092	0.00015	exocyst subunit exo70 family protein F1
LOC_Os04g02580	inf	5e-05	-0.90504	0.01565	-2.89282	0.00045	Plant protein of unknown function (DUF827)
LOC_Os04g03830	inf	5e-05	-2.28121	5e-05	-2.16684	5e-05	wall associated kinase 5
LOC_Os04g03920	3.63667	5e-05	-3.62137	5e-05	-4.36452	0.00015	unknown
LOC_Os04g04670	1.24088	5e-05	-2.2628	5e-05	-4.02384	5e-05	Concanavalin A-like lectin protein kinase family protein
LOC_Os04g06520	2.89722	5e-05	-2.23474	5e-05	-3.16845	5e-05	unknown
LOC_Os04g06590	inf	5e-05	-5.15171	0.0001	-3.18549	5e-05	Protein of unknown function (DUF594)
LOC_Os04g09900	3.41967	5e-05	-5.09445	5e-05	-7.02845	5e-05	Terpenoid cyclases/Protein prenyltransferases superfamily protein
LOC_Os04g09920	2.39748	5e-05	-3.90982	5e-05	-6.60685	0.0677	cytochrome P450, family 71, subfamily B, polypeptide 34
LOC_Os04g10000	2.14417	5e-05	-4.30627	0.0005	-7.64372	0.24965	NAD(P)-binding Rossmann-fold superfamily protein
LOC_Os04g10160	3.09587	5e-05	-6.37485	0.00015	-7.32435	0.01195	ytochrome p450, family 71, subfamily B, polypeptide 11
LOC_Os04g10530	inf	5e-05	-3.28655	5e-05	-0.68061	0.00205	Amidase family protein
LOC_Os04g10940	-1.47374	5e-05	2.65695	5e-05	0.394291	0.24805	unknown
LOC_Os04g12540	-2.05477	5e-05	2.37772	5e-05	2.00323	5e-05	receptor-like protein kinase 1
LOC_Os04g12690	3.49161	0.0001	-3.26699	5e-05	-2.35673	5e-05	Uridine diphosphate glycosyltransferase 74E2
LOC_Os04g12900	1.11502	5e-05	-1.34231	5e-05	-1.45591	5e-05	Uridine diphosphate glycosyltransferase 74E2
LOC_Os04g12960	1.56575	5e-05	-3.07949	5e-05	-2.51418	5e-05	UDP-glucosyltransferase 74F2
LOC_Os04g13210	-1.48808	5e-05	-0.927144	5e-05	-1.76348	5e-05	multidrug resistance-associated protein 10
LOC_Os04g15920	1.2184	5e-05	-4.61555	5e-05	-6.05825	5e-05	cinnamyl alcohol dehydrogenase 9
LOC_Os04g16722	0.906556	0.00035	-1.70259	5e-05	0.327342	0.24205	unknown
LOC_Os04g18090	1.48636	5e-05	2.38869	5e-05	2.24033	5e-05	histone H1-3
LOC_Os04g19740	-1.26271	0.0003	2.80434	5e-05	2.69101	5e-05	Transketolase
LOC_Os04g21350	1.10991	5e-05	-0.34072	0.07935	-3.68879	5e-05	unknown
LOC_Os04g22120	1.60941	5e-05	-1.9591	5e-05	-1.13839	5e-05	Concanavalin A-like lectin protein kinase family protein
LOC_Os04g26920	1.0474	5e-05	-1.30316	5e-05	-1.65984	5e-05	NAD(P)-linked oxidoreductase superfamily protein
LOC_Os04g28210	-1.08491	0.0006	-0.111544	0.72835	-2.97738	0.0005	receptor like protein 19
LOC_Os04g30030	-3.34432	5e-05	-0.839754	0.00505	-3.27118	5e-05	cysteine-rich RLK (RECEPTOR-like protein kinase) 12
LOC_Os04g31030	0.962252	5e-05	-2.34882	5e-05	-1.64483	5e-05	RPM1 interacting protein 4
LOC_Os04g31120	1.7977	5e-05	-0.0302224	0.8874	-0.802622	0.0002	Galactose oxidase/kelch repeat superfamily protein
LOC_Os04g32370	0.743308	0.00015	-1.00403	5e-05	-1.73547	5e-05	hydroxyproline-rich glycoprotein family protein
LOC_Os04g32740	-0.906153	0.00085	0.884156	0.00105	-3.96886	0.0003	nudix hydrolase homolog 12
LOC_Os04g32850	2.08696	5e-05	0.66372	0.0022	3.37815	5e-05	unknown
LOC_Os04g32920	1.12902	5e-05	-2.48925	5e-05	-2.7143	5e-05	high affinity K+ transporter 5
LOC_Os04g33660	-1.12021	5e-05	0.681056	0.0013	-3.07556	5e-05	alpha carbonic anhydrase 1
LOC_Os04g33690	3.36975	5e-05	-1.88609	5e-05	-0.926468	0.0024	sec23/sec24 transport family protein
LOC_Os04g34600	-1.79992	5e-05	1.94941	5e-05	0.50422	0.0761	unknown
LOC_Os04g35560	-1.05076	5e-05	-0.176455	0.43245	-0.972343	0.00015	Glutathione S-transferase family protein
LOC_Os04g35700	0.799459	5e-05	-1.18317	5e-05	0.27928	0.1387	mitogen-activated protein kinase kinase kinase 3
LOC_Os04g35790	0.634252	0.00095	-3.3982	5e-05	-1.39851	5e-05	Glycolipid transfer protein (GLTP) family protein
LOC_Os04g37750	1.01036	0.0004	-1.78053	5e-05	-1.7408	5e-05	unknown
LOC_Os04g38490	inf	0.00015	NA	0.0001	-2.56034	0.07475	unknown
LOC_Os04g38530	1.13128	5e-05	-3.52705	5e-05	-2.53914	5e-05	Galactose mutarotase-like superfamily protein
LOC_Os04g38540	2.84767	5e-05	-5.03869	5e-05	-0.202246	0.3468	Galactose mutarotase-like superfamily protein
LOC_Os04g38600	0.819069	5e-05	1.69214	5e-05	-3.46059	5e-05	glyceraldehyde 3-phosphate dehydrogenase A subunit 2
LOC_Os04g38950	0.698503	0.00035	-2.25325	5e-05	-2.87326	5e-05	anthranilate synthase beta subunit 1
LOC_Os04g39350	0.841463	0.0001	-3.21214	5e-05	-2.27393	5e-05	Heavy metal transport/detoxification superfamily protein
LOC_Os04g39814	-1.37427	0.00035	0.167144	0.6583	2.01738	5e-05	beta glucosidase 13
LOC_Os04g39980	-1.31834	5e-05	0.789569	0.0097	1.32671	5e-05	2-oxoglutarate (2OG) and Fe(II)-dependent oxygenase superfamily protein
LOC_Os04g40090	-0.741621	0.00025	-1.54671	5e-05	-1.43255	5e-05	ubiquitin-associated (UBA)/TS-N domain-containing protein / octicosapeptide/Phox/Bemp1 (PB1) domain-containing protein
LOC_Os04g40140	-1.12667	5e-05	-1.81771	5e-05	-1.80188	5e-05	NAC (No Apical Meristem) domain transcriptional regulator superfamily protein
LOC_Os04g41130	1.57516	5e-05	-3.7144	5e-05	-2.94161	5e-05	PEBP (phosphatidylethanolamine-binding protein) family protein
LOC_Os04g41380	0.920993	0.00045	-4.29723	5e-05	-4.4067	5e-05	Leucine-rich repeat (LRR) family protein
LOC_Os04g43070	1.03937	5e-05	2.77412	5e-05	-1.28333	5e-05	ammonium transporter 1;1
LOC_Os04g43650	0.837656	5e-05	-0.997517	5e-05	-4.55003	5e-05	threonine aldolase 1
LOC_Os04g43680	2.21791	5e-05	-3.6584	5e-05	-3.71012	5e-05	myb domain protein 15
LOC_Os04g43800	0.852668	0.0003	-1.64438	5e-05	-5.73609	5e-05	PHE ammonia lyase 1
LOC_Os04g44900	0.899019	5e-05	-1.17561	5e-05	-1.00326	5e-05	receptor lectin kinase
LOC_Os04g45970	0.737981	0.00035	-2.2705	5e-05	-1.44842	5e-05	glutamate dehydrogenase 2
LOC_Os04g46220	1.08037	5e-05	-1.1438	5e-05	-0.665357	0.0012	ethylene responsive element binding factor 2
LOC_Os04g47180	-0.80684	0.00035	0.779425	0.0004	0.621489	0.00515	Protein of unknown function (DUF3741)
LOC_Os04g48850	2.40758	5e-05	-8.0765	0.2467	NA	5e-05	1-aminocyclopropane-1-carboxylic acid (acc) synthase 6
LOC_Os04g49194	0.969107	0.0006	-0.116323	0.6456	-1.5374	5e-05	2-oxoglutarate (2OG) and Fe(II)-dependent oxygenase superfamily protein
LOC_Os04g49748	0.731435	0.0003	-2.67643	5e-05	-1.26328	5e-05	purine permease 11
LOC_Os04g49757	1.13902	5e-05	-3.76305	5e-05	1.56844	5e-05	Drug/metabolite transporter superfamily protein
LOC_Os04g49890	-0.639719	0.0008	1.3701	5e-05	0.522697	0.0074	multidrug resistance-associated protein 9
LOC_Os04g49950	1.1099	0.0001	-2.8497	5e-05	-8.31821	0.24965	F-box and associated interaction domains-containing protein
LOC_Os04g50940	3.06169	5e-05	NA	5e-05	NA	5e-05	peptide transporter 2
LOC_Os04g51560	0.724067	0.0007	-0.489596	0.0197	-0.826957	0.0002	WRKY DNA-binding protein 11
LOC_Os04g51940	-1.35181	5e-05	-2.20041	5e-05	-1.14516	5e-05	evolutionarily conserved C-terminal region 5
LOC_Os04g52190	0.90531	0.0001	-3.10239	5e-05	-3.7711	5e-05	VACUOLAR SORTING RECEPTOR 7
LOC_Os04g52450	0.652933	0.0006	0.313208	0.10145	0.917309	5e-05	Pyridoxal phosphate (PLP)-dependent transferases superfamily protein
LOC_Os04g52504	-1.20227	5e-05	-3.56966	5e-05	-1.22343	5e-05	unknown
LOC_Os04g52640	1.87769	5e-05	-0.980986	5e-05	-2.42459	5e-05	Leucine-rich repeat transmembrane protein kinase
LOC_Os04g53190	-1.55348	5e-05	1.62995	5e-05	1.15386	5e-05	polyamine oxidase 2
LOC_Os04g53214	-2.33251	5e-05	-0.111933	0.70435	1.2484	5e-05	Aldolase-type TIM barrel family protein
LOC_Os04g53350	-1.84885	5e-05	0.871511	0.0003	-0.0299768	0.9087	unknown
LOC_Os04g53520	-1.30879	0.00015	0.507101	0.11765	1.14608	0.0005	unknown
LOC_Os04g53680	1.63355	5e-05	0.505515	0.0197	-1.02313	0.00015	cyclin p2;1
LOC_Os04g53760	-1.6272	0.0002	1.70362	0.0001	1.72544	0.0001	kinesin 5
LOC_Os04g53930	2.04147	5e-05	-0.343508	0.19265	-3.12928	5e-05	organic cation/carnitine transporter4
LOC_Os04g54590	0.733207	0.0006	0.162438	0.42055	-2.78525	5e-05	unknown
LOC_Os04g55760	1.26379	0.0005	-5.11146	0.0246	-3.7976	0.0002	Wall-associated kinase family protein
LOC_Os04g57200	0.672931	0.00045	-1.27809	5e-05	-1.90471	5e-05	Heavy metal transport/detoxification superfamily protein
LOC_Os04g57310	-0.997198	0.0006	1.11031	0.00015	-2.07931	0.00115	Putative thiol-disulphide oxidoreductase DCC
LOC_Os04g57720	1.12708	0.00015	-0.628165	0.0157	-2.40569	5e-05	response regulator 6
LOC_Os04g58090	1.71503	5e-05	-2.96963	5e-05	-3.49094	0.0002	NDR1/HIN1-like 25
LOC_Os04g58810	1.38715	5e-05	-2.3963	5e-05	-3.39003	5e-05	Polynucleotidyl transferase, ribonuclease H-like superfamily protein
LOC_Os05g02070	3.36654	5e-05	3.3655	5e-05	3.32365	5e-05	unknown
LOC_Os05g02310	-0.879551	0.00095	-0.820456	0.0065	-2.77459	5e-05	pyrophosphorylase 4
LOC_Os05g03320	inf	5e-05	-7.6483	0.01825	0.748297	0.00025	unknown
LOC_Os05g04000	-1.97909	5e-05	-2.18434	0.00015	-1.61656	0.00035	unknown
LOC_Os05g05390	1.85736	5e-05	1.4704	5e-05	-0.224668	0.31065	unknown
LOC_Os05g05680	0.868901	5e-05	-2.36581	5e-05	-4.68841	5e-05	2-oxoglutarate (2OG) and Fe(II)-dependent oxygenase superfamily protein
LOC_Os05g07632	-1.07447	5e-05	3.20791	5e-05	1.60738	5e-05	Haloacid dehalogenase-like hydrolase (HAD) superfamily protein
LOC_Os05g07960	inf	5e-05	1.09089	0.00015	0.87754	0.00185	F-box family protein
LOC_Os05g10620	-1.36565	5e-05	-3.21441	5e-05	-2.97014	5e-05	NAC domain containing protein 75
LOC_Os05g10650	1.87705	5e-05	-1.11778	0.0021	-1.76999	0.00015	phosphofructokinase 3
LOC_Os05g11005	inf	5e-05	0.681235	0.0983	2.74985	5e-05	unknown
LOC_Os05g11428	-1.10155	5e-05	-1.24103	0.00015	-1.43963	5e-05	unknown
LOC_Os05g13770	0.736623	0.0004	-2.77334	5e-05	-2.33868	5e-05	Concanavalin A-like lectin protein kinase family protein
LOC_Os05g16420	1.60791	0.00055	-0.115297	0.71305	1.70078	5e-05	Leucine-rich repeat transmembrane protein kinase
LOC_Os05g16430	1.3513	0.0005	1.31019	5e-05	1.68783	5e-05	Leucine-rich repeat transmembrane protein kinase
LOC_Os05g16740	0.854517	5e-05	-2.12315	5e-05	-0.699628	0.0008	Leucine-rich repeat transmembrane protein kinase
LOC_Os05g23255	inf	5e-05	NA	5e-05	NA	5e-05	unknown
LOC_Os05g24780	-0.75329	0.00025	-6.63395	5e-05	-5.95428	5e-05	calmodulin like 42
LOC_Os05g25210	-0.813759	5e-05	-1.02315	5e-05	-0.927708	5e-05	chaperone protein dnaJ-related
LOC_Os05g25920	1.11562	5e-05	-3.08889	5e-05	-3.82338	5e-05	unknown
LOC_Os05g28740	0.839388	5e-05	0.349224	0.10635	2.70578	5e-05	Adenine nucleotide alpha hydrolases-like superfamily protein
LOC_Os05g29735	-1.83803	5e-05	-2.38692	0.0009	-1.74612	0.00265	unknown
LOC_Os05g31020	-1.96658	5e-05	5.63367	5e-05	5.32732	5e-05	eukaryotic release factor 1-2
LOC_Os05g31140	1.32664	5e-05	2.01506	5e-05	1.05645	5e-05	Glycosyl hydrolase superfamily protein
LOC_Os05g34980	1.02434	5e-05	0.505129	0.01325	0.944627	5e-05	amino acid permease 2
LOC_Os05g36360	0.667348	0.0007	-2.82207	5e-05	-2.6265	5e-05	plant U-box 29
LOC_Os05g38040	0.830601	5e-05	-0.946632	5e-05	-1.78939	5e-05	unknown
LOC_Os05g38170	0.823855	0.00025	0.91206	5e-05	-0.0992547	0.6345	uracil phosphoribosyltransferase
LOC_Os05g38530	-0.933772	5e-05	4.09378	5e-05	-3.60994	5e-05	heat shock protein 70
LOC_Os05g39150	1.81597	5e-05	-4.66695	0.0003	-1.1806	0.0001	unknown
LOC_Os05g39720	1.73234	5e-05	-2.94331	5e-05	-3.61849	5e-05	WRKY DNA-binding protein 33
LOC_Os05g40770	0.688764	0.0009	-1.17483	5e-05	-0.818944	0.00015	Leucine-rich repeat protein kinase family protein
LOC_Os05g41180	-0.738303	0.00025	-2.29516	5e-05	-1.6214	5e-05	20S proteasome alpha subunit G1
LOC_Os05g41370	-1.23168	5e-05	-5.38009	0.05195	-3.66548	0.00085	cysteine-rich RLK (RECEPTOR-like protein kinase) 25
LOC_Os05g41530	0.977941	5e-05	1.50233	5e-05	-0.673674	0.00165	zinc ion binding
LOC_Os05g42040	4.19401	5e-05	0.164151	0.41585	-0.974451	5e-05	UDP-glucosyl transferase 73B3
LOC_Os05g42060	inf	5e-05	-0.887313	0.0003	-4.62145	5e-05	UDP-glucosyl transferase 73B3
LOC_Os05g43170	0.816997	0.0006	-3.00663	5e-05	-3.73409	5e-05	calreticulin 3
LOC_Os05g44310	-0.791902	0.0002	-0.633279	0.00065	-0.423537	0.028	AAA-type ATPase family protein
LOC_Os05g46350	1.19932	0.00035	-0.654598	0.0227	-2.02276	5e-05	IQ-domain 8
LOC_Os05g47650	0.863343	0.00015	-0.89	5e-05	-0.308566	0.14645	related to ABI3/VP1 2
LOC_Os05g48680	1.17624	5e-05	-4.34146	5e-05	-3.33547	5e-05	unknown
LOC_Os05g48690	0.771549	0.0003	-0.686727	0.00095	-1.27417	5e-05	sequence-specific DNA binding transcription factors
LOC_Os05g48900	-1.80104	0.00045	2.09751	0.00025	2.07348	0.00025	FASCICLIN-like arabinogalactan protein 13 precursor
LOC_Os05g49620	1.40858	5e-05	-4.27033	5e-05	-4.18864	5e-05	WRKY family transcription factor
LOC_Os05g50090	0.834723	0.00015	-1.68539	5e-05	-0.632292	0.00395	2-oxoglutarate (2OG) and Fe(II)-dependent oxygenase superfamily protein
LOC_Os05g50100	0.8419	5e-05	-3.16719	5e-05	-5.98681	5e-05	unknown
LOC_Os05g50550	-0.912762	5e-05	3.08711	5e-05	-0.217155	0.3236	solanesyl diphosphate synthase 2
LOC_Os05g50930	-1.6831	5e-05	5.90776	5e-05	1.16517	0.00015	sigma factor E
LOC_Os05g51380	-0.905249	0.00065	2.06721	5e-05	1.13018	5e-05	unknown
LOC_Os05g51620	0.955126	5e-05	-0.536607	0.00525	-2.53801	5e-05	unknown
LOC_Os06g03520	4.65003	0.00015	-0.133387	0.5926	-1.01138	0.0003	Protein of unknown function (DUF581)
LOC_Os06g03560	-0.931827	5e-05	-1.05372	5e-05	-1.4228	5e-05	oligopeptide transporter 7
LOC_Os06g03700	0.923578	5e-05	-0.208055	0.3237	-0.797463	0.0003	oligopeptide transporter 7
LOC_Os06g03850	-0.986856	0.0002	0.468904	0.08825	1.00336	0.0005	binding
LOC_Os06g04030	0.898055	5e-05	0.639145	0.00175	0.665579	0.0009	Histone superfamily protein
LOC_Os06g04220	1.17089	0.0001	-4.38564	5e-05	-5.92358	0.00675	unknown
LOC_Os06g04230	1.19425	0.00075	0.011456	0.96185	-1.10825	0.0006	unknown
LOC_Os06g04350	2.89157	5e-05	0.210172	0.32655	1.05585	5e-05	unknown
LOC_Os06g04399	inf	5e-05	0.836998	5e-05	0.388138	0.0563	SPFH/Band 7/PHB domain-containing membrane-associated protein family
LOC_Os06g04510	-0.678998	0.0009	-1.63135	5e-05	-1.66661	5e-05	Enolase
LOC_Os06g05130	1.95145	5e-05	1.16457	5e-05	-2.82582	5e-05	fatty acyl-ACP thioesterases B
LOC_Os06g05410	inf	5e-05	NA	5e-05	-6.70799	0.24965	unknown
LOC_Os06g05470	-1.64456	5e-05	-2.14162	0.0005	-3.36096	0.00105	unknown
LOC_Os06g05520	0.776412	5e-05	-1.99051	5e-05	-2.01756	5e-05	MAP kinase kinase 2
LOC_Os06g06080	1.47718	5e-05	1.68105	5e-05	1.325	5e-05	Hydrolase-like protein family
LOC_Os06g06290	-0.794233	5e-05	1.62875	5e-05	0.829027	5e-05	GDSL-like Lipase/Acylhydrolase superfamily protein
LOC_Os06g06350	0.771705	0.0004	-0.885084	0.0001	-0.323677	0.1157	AMP-dependent synthetase and ligase family protein
LOC_Os06g06360	1.69481	5e-05	-2.88091	5e-05	-3.26306	5e-05	WRKY family transcription factor
LOC_Os06g06470	1.76731	5e-05	0.981455	5e-05	0.919557	5e-05	stress-inducible protein, putative
LOC_Os06g06490	inf	5e-05	3.79275	5e-05	-1.93643	5e-05	stress-inducible protein, putative
LOC_Os06g06960	-1.34496	5e-05	0.717766	0.00915	-1.39448	0.0004	S-domain-2 5
LOC_Os06g07120	-1.03091	5e-05	1.32368	5e-05	0.301005	0.2322	Undecaprenyl pyrophosphate synthetase family protein
LOC_Os06g07932	2.26517	5e-05	-2.31605	5e-05	-1.85123	5e-05	2-oxoglutarate (2OG) and Fe(II)-dependent oxygenase superfamily protein
LOC_Os06g09310	0.983435	0.0008	-3.85941	5e-05	-4.56105	0.00055	RING/U-box superfamily protein
LOC_Os06g09660	-1.28163	0.0003	1.49902	5e-05	0.398033	0.24095	Transcriptional factor B3 family protein / auxin-responsive factor AUX/IAA-related
LOC_Os06g11150	1.02626	0.0004	-2.06995	5e-05	-2.1197	5e-05	Protein of unknown function (DUF1645)
LOC_Os06g11210	1.4937	0.0001	-4.385	0.00225	-3.72003	0.0001	12-oxophytodienoate reductase 1
LOC_Os06g11290	-1.15507	5e-05	-0.472847	0.07375	-3.16135	5e-05	12-oxophytodienoate reductase 2
LOC_Os06g11450	1.14851	0.00025	-0.858662	0.0026	-2.03688	5e-05	RING/U-box superfamily protein
LOC_Os06g12150	1.13856	0.00035	-1.42027	5e-05	-1.10817	0.00035	shikimate kinase 1
LOC_Os06g13870	1.13767	5e-05	-3.06286	5e-05	-3.64685	5e-05	ARM repeat superfamily protein
LOC_Os06g13880	3.38388	0.0004	NA	5e-05	-7.24839	0.24965	unknown
LOC_Os06g14324	-0.75689	5e-05	2.16279	5e-05	1.06445	5e-05	Caleosin-related family protein
LOC_Os06g14400	inf	5e-05	1.315	0.0006	0.920481	0.0109	2-oxoglutarate (2OG) and Fe(II)-dependent oxygenase superfamily protein
LOC_Os06g14490	-0.955318	5e-05	-1.30646	0.0001	-3.18504	5e-05	alpha/beta-Hydrolases superfamily protein
LOC_Os06g18000	0.868301	5e-05	-2.09168	5e-05	-3.21212	5e-05	Leucine-rich repeat protein kinase family protein
LOC_Os06g20150	1.19677	5e-05	NA	5e-05	-6.21994	0.01345	Peroxidase superfamily protein
LOC_Os06g20900	1.21041	5e-05	-4.76531	5e-05	-3.97176	5e-05	unknown
LOC_Os06g21110	0.855466	5e-05	-3.25779	5e-05	-0.421188	0.02865	unknown
LOC_Os06g21140	0.960977	5e-05	3.67864	5e-05	1.38351	5e-05	unknown
LOC_Os06g21380	-1.18799	5e-05	3.37207	5e-05	1.49835	5e-05	Peptidase S41 family protein
LOC_Os06g29220	1.74553	0.0009	-3.55853	0.00165	-2.54714	0.0005	formate dehydrogenase
LOC_Os06g33970	1.60338	5e-05	-3.86784	5e-05	-4.51655	0.00015	VQ motif-containing protein
LOC_Os06g34040	-0.848247	5e-05	0.668326	0.0007	0.125494	0.51435	Class I glutamine amidotransferase-like superfamily protein
LOC_Os06g34830	3.50576	5e-05	-1.61348	5e-05	-1.09425	0.0012	cationic amino acid transporter 8
LOC_Os06g36270	0.814797	5e-05	-2.01717	5e-05	-2.3747	5e-05	Protein kinase family protein with leucine-rich repeat domain
LOC_Os06g37300	1.82362	5e-05	-3.9814	5e-05	-5.38539	5e-05	GA requiring 3
LOC_Os06g38830	2.86447	5e-05	-1.45767	5e-05	-2.96556	5e-05	Leucine-rich repeat protein kinase family protein
LOC_Os06g39120	0.695218	0.00045	-5.16749	5e-05	-5.29253	5e-05	unknown
LOC_Os06g39260	0.644339	0.0009	-2.76858	5e-05	-2.90853	5e-05	UDP-galactose transporter 3
LOC_Os06g39750	1.13955	5e-05	-2.48353	5e-05	-5.00094	5e-05	3-ketoacyl-CoA synthase 11
LOC_Os06g43080	1.76105	0.0001	-4.05732	0.00045	-4.13806	0.00035	unknown
LOC_Os06g44010	1.47446	5e-05	-2.95522	5e-05	-4.89677	5e-05	WRKY DNA-binding protein 40
LOC_Os06g44170	0.746152	0.0003	-2.01879	5e-05	-1.72726	5e-05	NAD(P)-binding Rossmann-fold superfamily protein
LOC_Os06g45380	0.732424	0.0006	-1.1657	5e-05	-1.26032	5e-05	VACUOLAR SORTING RECEPTOR 6
LOC_Os06g45960	1.21374	5e-05	-4.93429	5e-05	-5.47086	5e-05	cytochrome P450, family 71, subfamily B, polypeptide 34
LOC_Os06g46410	-1.42558	5e-05	1.7962	5e-05	-3.82411	5e-05	auxin response factor 8
LOC_Os06g48250	-1.16548	5e-05	-4.95537	5e-05	-2.64418	5e-05	P-loop containing nucleoside triphosphate hydrolases superfamily protein
LOC_Os06g49250	0.769749	0.0001	-2.70548	5e-05	-0.0259963	0.8917	Major facilitator superfamily protein
LOC_Os06g50230	0.743685	0.0005	1.33979	5e-05	1.4608	5e-05	unknown
LOC_Os06g51070	0.840541	5e-05	-1.36748	5e-05	-3.42064	5e-05	NAC domain containing protein 36
LOC_Os07g02570	1.26729	0.00055	-1.86533	5e-05	-2.59778	5e-05	LRR and NB-ARC domains-containing disease resistance protein
LOC_Os07g03025	1.03579	5e-05	-2.60036	5e-05	-3.84936	5e-05	unknown
LOC_Os07g03030	0.841292	5e-05	-2.32006	5e-05	-2.79835	5e-05	unknown
LOC_Os07g03050	0.705028	0.0006	-2.76602	5e-05	-1.43878	5e-05	unknown
LOC_Os07g03170	1.56073	5e-05	-4.29998	5e-05	-3.69561	5e-05	unknown
LOC_Os07g03860	1.10472	0.00025	-0.661968	0.01005	-1.32236	5e-05	Concanavalin A-like lectin protein kinase family protein
LOC_Os07g03880	0.752033	5e-05	-0.566257	0.0045	-1.41968	5e-05	Concanavalin A-like lectin protein kinase family protein
LOC_Os07g04450	-1.32844	5e-05	1.20387	0.00015	1.94136	5e-05	unknown
LOC_Os07g04560	2.0564	5e-05	-5.09086	0.0009	-6.05672	0.029	NAC domain containing protein 42
LOC_Os07g04990	-0.832269	5e-05	3.27666	5e-05	2.41644	5e-05	NAD(P)-linked oxidoreductase superfamily protein
LOC_Os07g05360	1.30525	5e-05	1.85233	5e-05	1.0727	5e-05	photosystem II subunit R
LOC_Os07g05480	0.693941	0.0002	2.67284	5e-05	-0.94923	5e-05	photosystem I subunit K
LOC_Os07g05960	-1.13436	5e-05	-1.59205	0.0004	-1.56887	0.00045	unknown
LOC_Os07g06880	3.0752	0.00015	-1.56417	0.00025	-0.0234667	0.9319	alpha/beta-Hydrolases superfamily protein
LOC_Os07g08160	-0.915942	0.0002	0.870153	5e-05	-2.47509	5e-05	Chlorophyll A-B binding family protein
LOC_Os07g08430	0.957567	5e-05	-2.41717	5e-05	-2.18476	5e-05	Aldolase-type TIM barrel family protein
LOC_Os07g08710	1.35723	5e-05	-0.281755	0.169	0.864265	5e-05	unknown
LOC_Os07g09190	0.909552	5e-05	-4.31544	5e-05	-6.23105	5e-05	Deoxyxylulose-5-phosphate synthase
LOC_Os07g09420	-0.892168	5e-05	-5.41613	5e-05	-4.31946	5e-05	AAA-ATPase 1
LOC_Os07g09970	0.748306	0.00035	-1.71319	5e-05	0.0774395	0.69005	Bifunctional inhibitor/lipid-transfer protein/seed storage 2S albumin superfamily protein
LOC_Os07g10420	-0.6967	0.00095	0.635818	0.00235	3.1479	5e-05	unknown
LOC_Os07g10840	1.64562	5e-05	5.28596	5e-05	6.15798	5e-05	seed imbibition 2
LOC_Os07g14160	0.69145	0.0008	-2.14424	5e-05	-1.20321	5e-05	Pectin lyase-like superfamily protein
LOC_Os07g16364	-1.22913	0.00015	1.91761	5e-05	-2.82332	0.00025	unknown
LOC_Os07g16970	4.14984	0.00015	1.43873	5e-05	1.24003	5e-05	guanosine nucleotide diphosphate dissociation inhibitor 1
LOC_Os07g19060	-1.1125	5e-05	0.219845	0.3567	0.803855	0.0008	Transport protein particle (TRAPP) component
LOC_Os07g22930	-2.79338	5e-05	6.37179	5e-05	5.23304	5e-05	UDP-Glycosyltransferase superfamily protein
LOC_Os07g23120	-2.99205	0.0002	5.63462	5e-05	1.65885	0.0079	Nucleotide-diphospho-sugar transferases superfamily protein
LOC_Os07g23810	inf	5e-05	0.945103	0.00045	-1.19727	0.00035	unknown
LOC_Os07g26110	2.35035	5e-05	-5.21993	5e-05	-0.958549	0.00015	Uncharacterised protein family (UPF0497)
LOC_Os07g28480	3.29396	5e-05	-1.60849	5e-05	-1.93224	5e-05	glutathione S-transferase TAU 24
LOC_Os07g28610	-0.699054	0.0003	0.421478	0.03525	-1.15623	5e-05	photosystem I P subunit
LOC_Os07g28614	-2.08675	5e-05	-3.46551	5e-05	0.795371	0.00135	unknown
LOC_Os07g29960	4.75062	5e-05	-2.3953	5e-05	-0.473044	0.0292	cytochrome P450, family 87, subfamily A, polypeptide 2
LOC_Os07g31884	-0.726582	0.0004	2.26145	5e-05	0.666418	0.00095	MATE efflux family protein
LOC_Os07g32630	-0.919798	0.0004	-0.209316	0.44515	-2.48184	5e-05	UDP-Glycosyltransferase superfamily protein
LOC_Os07g33690	-2.69172	5e-05	-2.31691	5e-05	-2.97347	5e-05	NB-ARC domain-containing disease resistance protein
LOC_Os07g33710	inf	5e-05	0.938975	0.00285	-2.91445	0.00045	unknown
LOC_Os07g33860	-1.72141	5e-05	-1.15947	0.0003	-0.237208	0.3712	Zinc-binding ribosomal protein family protein
LOC_Os07g33997	inf	5e-05	NA	5e-05	NA	5e-05	Zinc-binding ribosomal protein family protein
LOC_Os07g34850	0.804435	0.0005	-5.29305	5e-05	-5.09592	5e-05	Eukaryotic aspartyl protease family protein
LOC_Os07g35340	1.93317	5e-05	-3.48852	5e-05	-3.35753	5e-05	cysteine-rich RLK (RECEPTOR-like protein kinase) 5
LOC_Os07g35370	1.22257	5e-05	-3.72888	5e-05	-2.52133	5e-05	cysteine-rich RLK (RECEPTOR-like protein kinase) 25
LOC_Os07g35380	inf	5e-05	-3.62379	5e-05	-1.66415	5e-05	cysteine-rich RLK (RECEPTOR-like protein kinase) 10
LOC_Os07g35390	2.6128	5e-05	-3.34697	5e-05	-3.33126	5e-05	cysteine-rich RLK (RECEPTOR-like protein kinase) 10
LOC_Os07g35540	1.21471	5e-05	-3.72686	5e-05	-0.899348	5e-05	cysteine-rich RLK (RECEPTOR-like protein kinase) 5
LOC_Os07g35680	0.752798	5e-05	-2.25399	5e-05	-1.90218	5e-05	cysteine-rich RLK (RECEPTOR-like protein kinase) 8
LOC_Os07g36570	1.33846	5e-05	-5.83098	5e-05	-4.66765	5e-05	S-locus lectin protein kinase family protein
LOC_Os07g37730	1.49877	5e-05	-3.54466	5e-05	-5.74278	5e-05	alternative NAD(P)H dehydrogenase 1
LOC_Os07g38280	0.702622	0.00035	-1.00975	5e-05	-1.32558	5e-05	Insulinase (Peptidase family M16) family protein
LOC_Os07g38790	1.29918	0.00035	-1.89495	5e-05	-3.00425	5e-05	beta-hexosaminidase 2
LOC_Os07g38800	1.15823	5e-05	-1.73517	5e-05	-1.85748	5e-05	receptor lectin kinase
LOC_Os07g38810	0.814341	0.0002	-2.20605	5e-05	-1.96706	5e-05	receptor lectin kinase
LOC_Os07g38830	-0.790736	0.0001	0.427535	0.0366	-1.23762	5e-05	alpha/beta-Hydrolases superfamily protein
LOC_Os07g39210	1.51023	0.00095	-2.68844	0.00055	-2.42526	0.0005	unknown
LOC_Os07g39520	0.821226	0.00095	-1.51418	5e-05	-1.34968	5e-05	Protein kinase superfamily protein
LOC_Os07g40000	-1.11445	5e-05	-0.416944	0.15035	1.10885	0.0001	LOB domain-containing protein 37
LOC_Os07g40630	1.45094	5e-05	-4.08653	5e-05	-3.84639	5e-05	Leucine-rich repeat protein kinase family protein
LOC_Os07g40690	1.79572	5e-05	-1.6491	5e-05	-1.15612	0.0006	NAD(P)-binding Rossmann-fold superfamily protein
LOC_Os07g41230	0.833637	0.0002	-3.44522	5e-05	-1.89175	5e-05	methyl esterase 11
LOC_Os07g41310	-1.60855	5e-05	1.4378	0.0001	-1.23756	0.0095	COBRA-like extracellular glycosyl-phosphatidyl inositol-anchored protein family
LOC_Os07g42160	-1.07278	5e-05	-2.0061	5e-05	1.56704	5e-05	RELA/SPOT homolog 3
LOC_Os07g42310	0.76879	0.0001	-1.35459	5e-05	-1.2441	5e-05	Lung seven transmembrane receptor family protein
LOC_Os07g42370	0.888801	5e-05	-1.39	5e-05	-3.18765	5e-05	jasmonate-zim-domain protein 5
LOC_Os07g42510	1.16409	0.0002	-2.99429	5e-05	-0.490373	0.07465	ethylene-responsive element binding protein
LOC_Os07g43560	3.01819	5e-05	-1.26321	5e-05	0.128069	0.5592	cysteine-rich RLK (RECEPTOR-like protein kinase) 10
LOC_Os07g43950	-2.0527	5e-05	4.52258	5e-05	2.36194	5e-05	SC35-like splicing factor 30A
LOC_Os07g46846	1.34161	0.0005	-4.81173	0.0067	-4.08989	0.00035	NAD(P)-binding Rossmann-fold superfamily protein
LOC_Os07g47090	-0.937841	0.00035	0.566913	0.02525	1.07387	0.0001	Kinase interacting (KIP1-like) family protein
LOC_Os07g48010	1.77327	5e-05	-4.42974	5e-05	-1.6736	5e-05	Peroxidase superfamily protein
LOC_Os07g48020	1.00661	5e-05	-3.02218	5e-05	-2.05332	5e-05	Peroxidase superfamily protein
LOC_Os07g48260	0.786133	0.00025	-3.21656	5e-05	-3.70865	5e-05	WRKY DNA-binding protein 54
LOC_Os07g48730	1.14367	5e-05	-3.20675	5e-05	-2.75156	5e-05	Protein kinase superfamily protein
LOC_Os07g48800	-1.20208	5e-05	-1.36361	5e-05	-1.36023	5e-05	unknown
LOC_Os08g01380	0.660333	0.00085	1.15436	5e-05	-2.64232	5e-05	2Fe-2S ferredoxin-like superfamily protein
LOC_Os08g02230	4.84181	5e-05	-1.53393	5e-05	-3.44486	5e-05	D-arabinono-1,4-lactone oxidase family protein
LOC_Os08g02670	2.01948	0.00065	1.09957	0.0009	0.872004	0.00865	AAA-type ATPase family protein
LOC_Os08g04340	1.4658	5e-05	-4.19279	0.00025	-3.49301	5e-05	uclacyanin 1
LOC_Os08g04560	0.979888	0.0005	1.10562	5e-05	0.7294	0.0019	Pyridoxal phosphate (PLP)-dependent transferases superfamily protein
LOC_Os08g04630	1.29148	5e-05	-1.44551	5e-05	-3.70383	5e-05	NAD(P)H dehydrogenase B3
LOC_Os08g07730	1.47961	0.0002	-0.518997	0.08105	-1.36629	0.0005	HXXXD-type acyl-transferase family protein
LOC_Os08g07760	0.721008	0.00025	0.136496	0.47795	-0.738147	0.00035	somatic embryogenesis receptor-like kinase 2
LOC_Os08g10250	1.09503	5e-05	-1.26097	5e-05	-1.52183	5e-05	Leucine-rich repeat transmembrane protein kinase
LOC_Os08g10290	2.98554	5e-05	-3.15983	5e-05	-0.875544	5e-05	Leucine-rich repeat transmembrane protein kinase
LOC_Os08g10310	1.21943	5e-05	-3.85337	5e-05	-3.90397	5e-05	Leucine-rich repeat transmembrane protein kinase
LOC_Os08g10430	-2.63804	5e-05	-0.293051	0.3741	-1.6844	0.0004	NB-ARC domain-containing disease resistance protein
LOC_Os08g10510	1.28414	5e-05	-1.05143	5e-05	-1.33692	5e-05	Pyridoxal phosphate (PLP)-dependent transferases superfamily protein
LOC_Os08g10550	0.999078	5e-05	-0.781556	0.00035	-0.39728	0.06195	K+ uptake permease 11
LOC_Os08g12800	3.18081	0.00035	0.493512	0.0718	1.92669	5e-05	O-Glycosyl hydrolases family 17 protein
LOC_Os08g13930	-3.15777	5e-05	1.98294	5e-05	2.4009	5e-05	Glucose-1-phosphate adenylyltransferase family protein
LOC_Os08g14940	-2.39543	5e-05	-0.685896	0.0058	-1.53372	5e-05	Leucine-rich repeat protein kinase family protein
LOC_Os08g15149	3.54053	5e-05	-1.29931	5e-05	-1.13827	0.0001	2-oxoglutarate (2OG) and Fe(II)-dependent oxygenase superfamily protein
LOC_Os08g15710	-1.58086	5e-05	-5.91428	5e-05	-5.70215	5e-05	Cysteine/Histidine-rich C1 domain family protein
LOC_Os08g20544	-1.12737	5e-05	2.12222	5e-05	0.496959	0.01175	Calcium-dependent lipid-binding (CaLB domain) family protein
LOC_Os08g26220	1.43739	5e-05	-3.09132	5e-05	-1.50542	5e-05	Plant protein of unknown function (DUF247)
LOC_Os08g26520	-2.25334	0.0006	NA	5e-05	NA	5e-05	unknown
LOC_Os08g26880	2.85063	5e-05	-2.38681	5e-05	-0.64804	0.01265	basic leucine-zipper 44
LOC_Os08g27170	0.78066	0.00015	-6.92119	5e-05	-7.65532	5e-05	Calmodulin binding protein-like
LOC_Os08g27540	inf	5e-05	-0.810148	0.00015	-0.512066	0.0112	unknown
LOC_Os08g27780	1.1151	0.0008	-1.76142	5e-05	-2.6637	5e-05	wall associated kinase 5
LOC_Os08g27810	2.04062	0.00015	-2.27422	0.00015	-2.68099	0.00015	cell wall-associated kinase
LOC_Os08g27840	0.941884	5e-05	-0.769513	0.0003	-1.92149	5e-05	phosphoenolpyruvate carboxylase 1
LOC_Os08g29020	inf	5e-05	-3.57924	5e-05	-2.62379	5e-05	wall-associated kinase 2
LOC_Os08g29570	1.08827	5e-05	-2.01003	5e-05	-2.42152	5e-05	pleiotropic drug resistance 12
LOC_Os08g29809	1.47559	0.0001	-1.40677	0.0002	-0.561062	0.05375	NB-ARC domain-containing disease resistance protein
LOC_Os08g34190	0.760228	0.00025	-1.70019	5e-05	-1.93408	5e-05	stromal cell-derived factor 2-like protein precursor
LOC_Os08g34580	1.10478	5e-05	-2.46736	5e-05	-1.39035	5e-05	trehalose-phosphatase/synthase 9
LOC_Os08g34790	1.32523	5e-05	-0.22978	0.36235	-2.30792	5e-05	4-coumarate:CoA ligase 2
LOC_Os08g35210	0.851091	0.0001	-1.67827	5e-05	-1.77635	5e-05	Riboflavin synthase-like superfamily protein
LOC_Os08g35420	inf	5e-05	-1.41763	5e-05	1.09556	5e-05	photosystem II reaction center protein A
LOC_Os08g36590	0.904454	0.0007	-1.27135	5e-05	-1.59465	5e-05	unknown
LOC_Os08g37670	1.22636	5e-05	-3.43217	5e-05	-2.26097	5e-05	Cupredoxin superfamily protein
LOC_Os08g38210	1.15435	5e-05	-1.23086	5e-05	-1.08941	5e-05	BES1-interacting Myc-like protein 2
LOC_Os08g38320	0.898973	0.00095	-1.71556	5e-05	-1.53796	5e-05	D6 protein kinase like 2
LOC_Os08g38710	1.89993	5e-05	-3.05133	5e-05	0.0456499	0.8067	seed imbibition 1
LOC_Os08g38850	-1.00498	0.0009	-2.92314	0.00035	0.940411	0.0024	Sec14p-like phosphatidylinositol transfer family protein
LOC_Os08g38880	-0.930279	5e-05	2.09694	5e-05	1.71749	5e-05	Transducin/WD40 repeat-like superfamily protein
LOC_Os08g40590	0.944988	0.00015	-2.96534	5e-05	-2.85064	5e-05	OSBP(oxysterol binding protein)-related protein 4B
LOC_Os08g41730	-0.767019	0.00055	-2.28174	5e-05	-1.15113	5e-05	N-terminal nucleophile aminohydrolases (Ntn hydrolases) superfamily protein
LOC_Os08g42390	1.19406	5e-05	-1.86667	5e-05	-1.78291	5e-05	senescence-related gene 3
LOC_Os08g42800	inf	5e-05	NA	5e-05	-2.96011	0.06945	unknown
LOC_Os08g43550	0.770891	0.0003	-1.79822	5e-05	0.61005	0.00345	myb domain protein 4
LOC_Os08g44050	0.882993	0.0001	-0.165998	0.38475	-0.733623	0.0001	C2H2-like zinc finger protein
LOC_Os08g45190	0.806332	0.0003	2.19325	5e-05	-2.07957	5e-05	proton gradient regulation 5
LOC_Os08g45200	2.81328	0.00075	0.551523	0.0774	-2.22096	0.00065	unknown
LOC_Os08g45210	1.04957	5e-05	-2.03421	5e-05	-2.32576	5e-05	Peroxisomal membrane 22 kDa (Mpv17/PMP22) family protein
LOC_Os09g04050	2.69957	5e-05	-6.32409	0.0186	-4.79919	5e-05	cinnamoyl coa reductase 1
LOC_Os09g04430	1.4962	5e-05	-2.36305	5e-05	-4.15256	0.00025	unknown
LOC_Os09g06560	2.68233	5e-05	1.16301	5e-05	0.471332	0.07195	transducin family protein / WD-40 repeat family protein
LOC_Os09g07660	-0.755489	0.0001	1.69861	5e-05	1.37091	5e-05	Protein kinase superfamily protein
LOC_Os09g08130	1.90884	5e-05	-5.44517	5e-05	-6.09649	5e-05	Aldolase-type TIM barrel family protein
LOC_Os09g09490	1.08374	5e-05	-3.03943	5e-05	-4.05887	5e-05	NB-ARC domain-containing disease resistance protein
LOC_Os09g09520	0.849199	5e-05	-1.00218	5e-05	-0.788673	5e-05	Major facilitator superfamily protein
LOC_Os09g14600	2.54761	5e-05	3.41148	5e-05	1.52299	5e-05	Peroxisomal membrane 22 kDa (Mpv17/PMP22) family protein
LOC_Os09g14670	1.12434	5e-05	1.34877	5e-05	-0.319663	0.1126	phosphoenolpyruvate carboxylase 1
LOC_Os09g15670	2.80065	5e-05	2.49232	5e-05	2.54906	5e-05	highly ABA-induced PP2C gene 2
LOC_Os09g16330	-0.879301	0.00015	-2.57828	5e-05	0.0345071	0.88115	pleiotropic drug resistance 12
LOC_Os09g16950	2.66082	5e-05	-3.18554	5e-05	-4.3371	5e-05	Concanavalin A-like lectin protein kinase family protein
LOC_Os09g17600	-1.0475	5e-05	0.769833	5e-05	0.668731	0.00055	Sulfite exporter TauE/SafE family protein
LOC_Os09g17630	0.746841	0.0003	-2.28575	5e-05	-3.1097	5e-05	Leucine-rich repeat transmembrane protein kinase
LOC_Os09g19274	inf	5e-05	-1.28676	0.00135	-2.79884	5e-05	unknown
LOC_Os09g19720	1.35497	0.00055	-1.47468	0.0001	-0.63116	0.03475	unknown
LOC_Os09g20030	1.3967	5e-05	-0.329439	0.08745	-1.13834	5e-05	NB-ARC domain-containing disease resistance protein
LOC_Os09g20090	1.79546	5e-05	-6.36401	0.0026	-5.32725	5e-05	Cupredoxin superfamily protein
LOC_Os09g20240	0.976231	5e-05	1.56949	5e-05	-0.043421	0.8348	unknown
LOC_Os09g23300	1.56141	5e-05	-2.3041	5e-05	-0.899986	0.0028	vacuolar iron transporter 1
LOC_Os09g24924	1.00691	5e-05	-1.82543	5e-05	-1.92854	5e-05	sugar transporter protein 7
LOC_Os09g25100	2.55	0.0004	2.01792	5e-05	-1.20805	0.0028	SOS3-interacting protein 3
LOC_Os09g25150	-1.54616	5e-05	4.15142	5e-05	1.25888	5e-05	cinnamoyl coa reductase 1
LOC_Os09g25190	-0.93519	0.00035	-4.51254	0.00025	-4.42623	0.0003	RING/U-box superfamily protein
LOC_Os09g25740	2.03654	5e-05	-1.34474	5e-05	-0.396648	0.0794	unknown
LOC_Os09g26960	0.99005	5e-05	-0.848712	5e-05	-3.21937	5e-05	Cytochrome P450 superfamily protein
LOC_Os09g27500	1.75237	5e-05	-4.65987	5e-05	-5.00081	0.001	cytochrome P450, family 76, subfamily C, polypeptide 4
LOC_Os09g28160	0.709013	0.00065	-3.10823	5e-05	-4.99999	5e-05	phosphate transporter 3;2
LOC_Os09g29520	0.714679	0.00025	-1.9279	5e-05	-3.79791	5e-05	wall associated kinase 3
LOC_Os09g29600	0.817784	0.00015	-1.44283	5e-05	-2.12024	5e-05	wall-associated kinase 2
LOC_Os09g29940	0.832014	0.0003	-1.01405	5e-05	0.112174	0.60575	O-fucosyltransferase family protein
LOC_Os09g32840	0.884323	0.0002	-1.76149	5e-05	-2.28563	5e-05	purple acid phosphatase 27
LOC_Os09g33882	2.29735	5e-05	-1.16645	0.00065	-0.638632	0.03995	unknown
LOC_Os09g36200	-1.30272	5e-05	1.59334	5e-05	2.84561	5e-05	non-yellowing 1
LOC_Os09g36630	1.69203	5e-05	-3.9368	5e-05	-1.0152	0.0002	unknown
LOC_Os09g36680	-1.92	5e-05	3.01202	5e-05	2.57044	5e-05	ribonuclease 3
LOC_Os09g37012	-1.39221	5e-05	0.29484	0.14145	0.851931	5e-05	Eukaryotic aspartyl protease family protein
LOC_Os10g01080	1.7226	5e-05	0.68703	0.00085	-5.88612	0.00035	Aldolase-type TIM barrel family protein
LOC_Os10g01100	0.70756	0.00075	-1.65039	5e-05	-2.0566	5e-05	lectin protein kinase family protein
LOC_Os10g01134	-0.813085	5e-05	-2.61105	5e-05	-0.725791	0.0002	serine carboxypeptidase-like 17
LOC_Os10g02380	1.28743	5e-05	-2.27233	5e-05	0.0415226	0.8552	NAD(P)-linked oxidoreductase superfamily protein
LOC_Os10g02480	0.721374	0.0001	-0.647552	0.00065	-0.751835	0.00015	NAD(P)-linked oxidoreductase superfamily protein
LOC_Os10g02490	3.14884	5e-05	1.45931	5e-05	1.49352	5e-05	NAD(P)-linked oxidoreductase superfamily protein
LOC_Os10g02990	-1.41535	5e-05	-5.23507	5e-05	-0.893932	5e-05	Leucine-rich repeat receptor-like protein kinase family protein
LOC_Os10g03440	1.44876	0.0001	-2.25251	0.00015	-5.81025	0.0715	ARM repeat superfamily protein
LOC_Os10g05020	-1.81127	5e-05	-3.28465	5e-05	-3.48907	0.00015	cytochrome P450, family 87, subfamily A, polypeptide 6
LOC_Os10g05290	1.8304	0.0005	1.0357	0.0005	-0.265625	0.423	tRNA/rRNA methyltransferase (SpoU) family protein
LOC_Os10g06720	0.978814	5e-05	0.324114	0.11675	0.752389	0.00035	Galactose mutarotase-like superfamily protein
LOC_Os10g07080	inf	5e-05	1.76141	5e-05	-0.942408	0.02935	unknown
LOC_Os10g07440	-0.902153	0.0004	1.26076	5e-05	1.00412	0.00015	unknown
LOC_Os10g08474	1.99069	5e-05	2.00445	5e-05	0.763181	0.00585	cytochrome P450, family 76, subfamily C, polypeptide 4
LOC_Os10g10130	1.21687	5e-05	-1.72712	5e-05	-2.16674	5e-05	wall associated kinase 5
LOC_Os10g11200	1.03712	5e-05	-1.97513	5e-05	-2.16684	5e-05	long-chain base1
LOC_Os10g18480	-1.33154	5e-05	-1.51021	0.0001	0.460221	0.09075	UDP-Glycosyltransferase superfamily protein
LOC_Os10g20230	1.20581	5e-05	1.19232	5e-05	0.0624596	0.77965	unknown
LOC_Os10g22520	1.8811	5e-05	-3.62686	0.00015	-1.12857	0.00155	unknown
LOC_Os10g25290	1.54473	5e-05	-1.34988	5e-05	-3.80263	5e-05	jasmonate-zim-domain protein 1
LOC_Os10g25487	2.00732	5e-05	1.05694	5e-05	0.0807827	0.7311	NB-ARC domain-containing disease resistance protein
LOC_Os10g28030	-0.787608	0.0003	0.807206	0.00025	1.01109	5e-05	acylaminoacyl-peptidase-related
LOC_Os10g28080	1.72271	5e-05	-0.923627	0.0001	0.121834	0.5645	unknown
LOC_Os10g28350	1.06767	0.0006	-1.57287	5e-05	-0.57166	0.03435	RmlC-like cupins superfamily protein
LOC_Os10g31864	-0.727094	0.00025	-0.664044	0.00095	-0.617134	0.00325	ATPases;nucleotide binding;ATP binding;nucleoside-triphosphatases;transcription factor binding
LOC_Os10g33130	6.40621	0.00075	-1.37384	5e-05	-1.15043	5e-05	Leucine-rich repeat transmembrane protein kinase
LOC_Os10g33140	1.77852	5e-05	-2.12414	5e-05	-2.25804	5e-05	disease resistance family protein / LRR family protein
LOC_Os10g33170	1.50122	5e-05	-0.668608	0.0028	1.09853	5e-05	peptide transporter 3
LOC_Os10g34170	0.832123	0.0007	-1.651	5e-05	-1.86218	5e-05	glutaredoxin-related
LOC_Os10g34910	-0.757919	0.0001	-2.9959	5e-05	-2.66615	5e-05	Plant basic secretory protein (BSP) family protein
LOC_Os10g34930	-0.727577	0.00055	-2.94781	5e-05	-3.07438	5e-05	Plant basic secretory protein (BSP) family protein
LOC_Os10g36000	0.655124	0.00065	1.93772	5e-05	0.899355	5e-05	Remorin family protein
LOC_Os10g36170	1.55508	5e-05	0.732887	5e-05	1.19072	5e-05	Bifunctional inhibitor/lipid-transfer protein/seed storage 2S albumin superfamily protein
LOC_Os10g38600	-2.61969	5e-05	-5.0851	0.0009	-4.81255	0.001	glutathione S-transferase TAU 18
LOC_Os10g38740	0.927259	0.0009	-2.09057	5e-05	-0.347068	0.16515	Glutathione S-transferase family protein
LOC_Os10g39020	1.27353	0.00025	-6.17407	0.07735	-4.34656	0.00015	Protein of unknown function (DUF604)
LOC_Os10g39150	0.701265	0.0003	-1.57285	5e-05	-3.51602	5e-05	photosystem I P subunit
LOC_Os10g41330	1.0136	0.00015	-2.50817	5e-05	-3.57744	5e-05	ethylene responsive element binding factor 5
LOC_Os10g41400	-1.00985	5e-05	1.01896	5e-05	-0.105779	0.5697	peptide met sulfoxide reductase 4
LOC_Os10g41930	-0.696586	0.00045	-1.62763	5e-05	-4.3	5e-05	Haloacid dehalogenase-like hydrolase (HAD) superfamily protein
LOC_Os10g42020	1.052	5e-05	-3.32378	5e-05	-3.85043	5e-05	unknown
LOC_Os10g42060	7.06614	5e-05	-6.07511	5e-05	-2.77507	5e-05	unknown
LOC_Os10g42130	-0.892427	0.00015	-6.20568	0.0582	-2.07287	5e-05	NAC domain containing protein 71
LOC_Os10g42410	0.849539	5e-05	-2.2467	5e-05	-2.0784	5e-05	PLATZ transcription factor family protein
LOC_Os10g42690	0.933335	5e-05	-0.973239	5e-05	-2.83649	5e-05	Transcription factor jumonji (jmj) family protein / zinc finger (C5HC2 type) family protein
LOC_Os10g42960	0.808066	0.00015	-1.4954	5e-05	-1.92951	5e-05	solute:sodium symporters;urea transmembrane transporters
LOC_Os11g02389	1.77125	5e-05	3.46231	5e-05	3.75824	5e-05	Bifunctional inhibitor/lipid-transfer protein/seed storage 2S albumin superfamily protein
LOC_Os11g02424	0.810236	0.0001	1.15777	5e-05	-0.571895	0.00375	lipid transfer protein 3
LOC_Os11g03910	1.35891	0.0006	-3.60374	0.00045	-1.913	0.0001	DHHC-type zinc finger family protein
LOC_Os11g04830	0.786317	0.0005	-6.22585	0.0003	-6.07581	5e-05	Ankyrin repeat family protein
LOC_Os11g04954	-4.68686	5e-05	3.38382	0.0001	0.652741	1	DNA repair (Rad51) family protein
LOC_Os11g05050	1.0175	5e-05	-0.0362206	0.85865	-1.19661	5e-05	Aluminium induced protein with YGL and LRDR motifs
LOC_Os11g05700	3.02073	5e-05	-1.30375	5e-05	-1.73836	5e-05	multidrug resistance-associated protein 14
LOC_Os11g07020	0.672323	0.00065	4.16753	5e-05	-0.42612	0.0382	fructose-bisphosphate aldolase 2
LOC_Os11g07140	1.17827	5e-05	-2.12409	5e-05	-1.71817	5e-05	Leucine-rich repeat protein kinase family protein
LOC_Os11g07930	0.638029	0.0009	-1.31495	5e-05	-2.29553	5e-05	NAD(P)-binding Rossmann-fold superfamily protein
LOC_Os11g09020	1.14798	0.0004	2.71244	5e-05	3.16999	5e-05	amino acid permease 2
LOC_Os11g09940	-1.14554	5e-05	-0.717391	0.00095	-0.507931	0.0149	unknown
LOC_Os11g10120	0.840094	0.0004	-1.59734	5e-05	-2.50988	5e-05	NB-ARC domain-containing disease resistance protein
LOC_Os11g10290	0.857686	5e-05	-2.57636	5e-05	-2.8633	5e-05	S-locus lectin protein kinase family protein
LOC_Os11g10310	1.31367	5e-05	-0.838357	5e-05	-2.43719	5e-05	Leucine-rich repeat protein kinase family protein
LOC_Os11g10470	1.01466	5e-05	-5.08371	5e-05	-4.26868	5e-05	unknown
LOC_Os11g10760	-0.843891	0.00025	0.987263	0.0001	-0.184486	0.4262	disease resistance protein (TIR-NBS-LRR class), putative
LOC_Os11g11890	-2.57892	5e-05	-1.2012	0.00045	-1.15256	0.0008	cysteine-rich RLK (RECEPTOR-like protein kinase) 34
LOC_Os11g11950	2.9283	5e-05	-0.969364	5e-05	-1.08704	5e-05	NB-ARC domain-containing disease resistance protein
LOC_Os11g11980	-1.3806	5e-05	-2.85586	5e-05	-1.00971	0.0001	unknown
LOC_Os11g11990	1.15217	5e-05	-1.04693	5e-05	-1.34588	5e-05	NB-ARC domain-containing disease resistance protein
LOC_Os11g12050	7.12956	0.0003	-0.0348997	0.852	-0.896174	5e-05	NB-ARC domain-containing disease resistance protein
LOC_Os11g14380	-0.881366	5e-05	-1.23467	5e-05	-3.31424	5e-05	NB-ARC domain-containing disease resistance protein
LOC_Os11g15040	1.42178	5e-05	2.16549	5e-05	4.16176	5e-05	S-adenosyl-L-methionine-dependent methyltransferases superfamily protein
LOC_Os11g16310	1.63261	5e-05	-4.23032	5e-05	-4.65028	5e-05	unknown
LOC_Os11g16580	-0.895267	5e-05	1.1621	5e-05	0.37428	0.0837	DNA glycosylase superfamily protein
LOC_Os11g26350	inf	5e-05	1.21754	5e-05	0.615616	0.019	unknown
LOC_Os11g29290	1.77332	5e-05	-1.96111	5e-05	-2.90578	0.0003	cytochrome P450, family 94, subfamily B, polypeptide 3
LOC_Os11g29500	0.838636	5e-05	-0.608824	0.00215	-1.01466	5e-05	unknown
LOC_Os11g33050	1.65561	0.00045	-1.60953	0.0004	-4.32518	0.071	unknown
LOC_Os11g34460	-0.849644	5e-05	-6.17319	5e-05	-0.00743237	0.96895	flavin-binding, kelch repeat, f box 1
LOC_Os11g35410	1.42081	5e-05	-2.04326	5e-05	-1.60024	5e-05	disease resistance family protein / LRR family protein
LOC_Os11g35500	-1.22379	0.00025	-2.17096	0.0004	-1.04392	0.00615	Leucine-rich repeat protein kinase family protein
LOC_Os11g35660	1.52311	0.00075	-6.61914	0.2536	-1.76966	0.00065	disease resistance family protein / LRR family protein
LOC_Os11g35850	1.96959	5e-05	-1.86918	5e-05	-1.16088	5e-05	disease resistance family protein / LRR family protein
LOC_Os11g38480	-3.40549	0.00055	4.02012	5e-05	2.17311	1	NB-ARC domain-containing disease resistance protein
LOC_Os11g39020	-0.792139	5e-05	3.38357	5e-05	1.03865	5e-05	general control non-repressible 5
LOC_Os11g40140	1.56854	5e-05	-0.776461	5e-05	-0.546259	0.00435	20S proteasome alpha subunit E1
LOC_Os11g40160	inf	5e-05	1.15333	5e-05	0.214407	0.3569	NB-ARC domain-containing disease resistance protein
LOC_Os11g41710	-2.11395	0.0001	3.70869	5e-05	2.92004	5e-05	cytochrome P450, family 71, subfamily B, polypeptide 24
LOC_Os11g42040	inf	5e-05	-0.471013	0.01785	-0.703768	0.00055	NB-ARC domain-containing disease resistance protein
LOC_Os11g43410	1.17218	0.0002	-0.33986	0.1697	-0.994396	0.00035	NB-ARC domain-containing disease resistance protein
LOC_Os11g44990	1.02955	0.0005	0.460705	0.05245	-0.941609	0.00055	NB-ARC domain-containing disease resistance protein
LOC_Os11g46000	-0.98732	0.00015	-3.61595	0.0001	-3.93659	0.0001	Zinc finger (C3HC4-type RING finger) family protein
LOC_Os11g46970	1.14519	5e-05	-4.04903	5e-05	-3.6062	5e-05	Leucine-rich receptor-like protein kinase family protein
LOC_Os11g47870	0.737094	0.00065	-2.0454	5e-05	-1.60006	5e-05	GRAS family transcription factor
LOC_Os11g47970	0.960561	5e-05	5.14765	5e-05	0.416037	0.04155	rubisco activase
LOC_Os12g02320	1.04849	5e-05	2.6366	5e-05	2.98032	5e-05	Bifunctional inhibitor/lipid-transfer protein/seed storage 2S albumin superfamily protein
LOC_Os12g03050	-2.11507	5e-05	-1.02133	0.0075	-2.28103	0.00085	Arabidopsis NAC domain containing protein 87
LOC_Os12g03200	-0.730003	0.0001	1.26648	5e-05	0.644589	0.00185	MATE efflux family protein
LOC_Os12g06200	1.15291	5e-05	-0.843294	0.00055	-1.13186	5e-05	E2F transcription factor 3
LOC_Os12g06220	0.803676	0.0001	-2.93856	5e-05	-3.26747	5e-05	NDR1/HIN1-like 3
LOC_Os12g09640	0.913602	0.0006	-1.19532	5e-05	-0.935745	0.0006	phosphatase 2C5
LOC_Os12g10660	-1.12295	5e-05	-5.15353	0.0009	-0.684409	0.012	light-regulated zinc finger protein 1
LOC_Os12g16250	0.874843	5e-05	0.169396	0.4106	-1.91242	5e-05	pinoresinol reductase 2
LOC_Os12g16410	-1.20149	5e-05	-0.0863471	0.72715	1.82635	5e-05	pinoresinol reductase 1
LOC_Os12g16520	inf	5e-05	-1.86842	0.0002	-2.76728	0.00545	wall-associated kinase 2
LOC_Os12g16540	inf	5e-05	-1.51192	5e-05	-2.62109	5e-05	wall associated kinase 3
LOC_Os12g20390	inf	5e-05	0.485297	0.0118	1.18816	5e-05	unknown
LOC_Os12g21789	0.816475	0.00085	1.6155	5e-05	0.609399	0.00565	Arabinanase/levansucrase/invertase
LOC_Os12g22145	inf	5e-05	-1.48104	5e-05	0.802979	0.00015	unknown
LOC_Os12g24320	2.01489	5e-05	-4.96957	5e-05	-3.46511	5e-05	AAA-ATPase 1
LOC_Os12g24650	1.85449	5e-05	-1.76426	5e-05	-1.67434	5e-05	Cytosol aminopeptidase family protein
LOC_Os12g25090	1.28306	5e-05	-1.98791	5e-05	0.0334764	0.89635	Serine protease inhibitor, potato inhibitor I-type family protein
LOC_Os12g25200	1.82179	0.0001	4.51013	5e-05	2.83994	5e-05	chloride channel B
LOC_Os12g29400	-1.01722	0.0005	1.91912	5e-05	-0.644983	0.04415	GRAM domain family protein
LOC_Os12g29950	0.927055	0.00015	-5.45748	0.00015	-2.71409	5e-05	Major facilitator superfamily protein
LOC_Os12g32380	2.79626	5e-05	-0.905027	0.0001	-0.0406951	0.85425	Ribosomal protein S14p/S29e family protein
LOC_Os12g33180	-1.038	5e-05	0.837784	5e-05	1.11319	5e-05	unknown
LOC_Os12g34880	-2.59667	5e-05	1.69757	5e-05	0.716914	0.07855	unknown
LOC_Os12g35580	-0.871714	0.00015	-0.9953	0.00025	-0.223822	0.366	lumazine-binding family protein
LOC_Os12g36110	1.10493	5e-05	-3.15738	5e-05	-4.74965	5e-05	Calmodulin-binding protein
LOC_Os12g36640	2.7074	5e-05	0.648336	0.00145	2.28253	5e-05	Adenine nucleotide alpha hydrolases-like superfamily protein
LOC_Os12g36750	4.58412	0.00045	1.36342	5e-05	0.743235	0.00535	TRICHOME BIREFRINGENCE-LIKE 16
LOC_Os12g36770	-0.799358	0.00015	-1.76923	5e-05	-0.918213	5e-05	Mono-/di-acylglycerol lipase, N-terminal;Lipase, class 3
LOC_Os12g36850	1.12313	5e-05	-4.73772	5e-05	-4.82429	5e-05	unknown
LOC_Os12g36860	1.59686	0.0007	-1.32999	0.0019	-2.35558	0.00035	unknown
LOC_Os12g37260	-1.74084	5e-05	5.32378	5e-05	0.519991	0.0301	lipoxygenase 2
LOC_Os12g37530	-0.717246	0.0002	-2.01395	5e-05	-0.960076	5e-05	iron-regulated protein 3
LOC_Os12g38170	0.828432	5e-05	-1.815	5e-05	-3.16474	5e-05	Pathogenesis-related thaumatin superfamily protein
LOC_Os12g38270	0.720822	0.0007	1.14578	5e-05	1.97773	5e-05	unknown
LOC_Os12g38440	1.5116	5e-05	-0.921459	0.00035	-0.154853	0.49835	XH/XS domain-containing protein
LOC_Os12g38920	1.26664	5e-05	-2.87427	5e-05	-1.39389	5e-05	glucuronidase 2
LOC_Os12g39360	1.34013	5e-05	-0.87565	5e-05	-4.37716	5e-05	Eukaryotic aspartyl protease family protein
LOC_Os12g42980	0.82819	0.00025	-1.07022	5e-05	-2.06116	5e-05	O-acetylserine (thiol) lyase (OAS-TL) isoform A1
LOC_Os12g43390	1.6858	0.00045	-4.87404	0.00035	-2.45791	5e-05	osmotin 34
LOC_Os12g43440	0.745385	0.0005	-2.79604	5e-05	-2.21711	5e-05	osmotin 34
LOC_Os12g43750	0.954779	0.00035	-3.31673	5e-05	-2.14557	5e-05	unknown
LOC_Os12g43870	1.52232	5e-05	-1.05371	0.0003	-1.99746	5e-05	unknown
LOC_Os12g43970	1.77301	5e-05	-3.28574	5e-05	-4.24131	0.0001	alpha/beta-Hydrolases superfamily protein
LOC_Os12g44020	1.53167	5e-05	-4.63745	5e-05	-2.21753	5e-05	purple acid phosphatase 10
LOC_Os12g44030	1.26276	5e-05	-2.31393	5e-05	-4.12532	5e-05	purple acid phosphatase 10
NA and inf indicated that fold change (FC) is 0 and infinity, respectively.

## Sheet: Additional file 7-4
Additional file 7-4. List of genes with higher basal expression in H471 compared with HHZ responsive to drought.
Gene ID	H471-ck VS HHZ-ck		H471-1d VS H471-ck		H471-3d VS H471-ck		Annotation
	log2(FC)	p_value	log2(FC)	p_value	log2(FC)	p_value
LOC_Os01g01660	-2.45898	5e-05	1.64635	5e-05	-3.55479	5e-05	NmrA-like negative transcriptional regulator family protein
LOC_Os01g04050	1.66321	5e-05	-1.59846	5e-05	-1.06697	5e-05	unknown
LOC_Os01g18584	-1.22521	5e-05	-0.950329	5e-05	0.947038	5e-05	WRKY family transcription factor
LOC_Os01g18670	0.749137	0.00065	-2.93464	5e-05	-1.75213	5e-05	P-glycoprotein 21
LOC_Os01g20206	1.02827	5e-05	-4.10481	5e-05	-4.52912	5e-05	S-adenosyl-L-methionine-dependent methyltransferases superfamily protein
LOC_Os01g21250	1.56828	5e-05	0.312549	0.1243	-2.87711	5e-05	senescence-associated gene 21
LOC_Os01g35030	-0.705896	0.00085	0.719032	0.00115	-1.30302	5e-05	P-glycoprotein 11
LOC_Os01g42860	2.40418	0.0003	3.78626	5e-05	3.91316	5e-05	Serine protease inhibitor, potato inhibitor I-type family protein
LOC_Os01g43720	-1.17719	5e-05	NA	5e-05	-7.07968	0.25255	cytochrome P450, family 72, subfamily A, polypeptide 15
LOC_Os01g45250	-0.943982	5e-05	-0.608304	0.00595	-1.6999	5e-05	Protein of unknown function (DUF1645)
LOC_Os01g47070	-1.01975	0.0001	-3.84733	5e-05	-3.97194	5e-05	chitinase A
LOC_Os01g47630	-1.37936	0.0009	5.39304	5e-05	0.884846	0.0263	unknown
LOC_Os01g48360	-0.94378	5e-05	-2.4034	5e-05	-0.357575	0.1471	unknown
LOC_Os01g49710	-1.15048	0.00025	0.849094	0.00955	1.94977	5e-05	glutathione S-transferase TAU 18
LOC_Os01g50100	0.90917	5e-05	-5.55097	5e-05	-5.48945	5e-05	P-glycoprotein 11
LOC_Os01g52530	1.1715	5e-05	-2.278	5e-05	-2.75162	5e-05	phosphoribosyl pyrophosphate (PRPP) synthase 3
LOC_Os01g54190	1.73952	5e-05	1.23417	5e-05	1.02495	5e-05	unknown
LOC_Os01g55240	1.73675	0.00015	-1.24156	0.00065	-0.973365	0.0036	gibberellin 2-oxidase
LOC_Os01g58240	-1.24392	5e-05	-4.04357	5e-05	-2.92328	5e-05	Subtilase family protein
LOC_Os01g58280	-1.53749	5e-05	-5.20768	5e-05	-4.24339	5e-05	Subtilase family protein
LOC_Os01g60020	1.4831	5e-05	-2.4038	5e-05	-2.71822	5e-05	NAC domain containing protein 102
LOC_Os01g60930	-0.784404	0.0003	-2.06028	5e-05	-1.08332	5e-05	unknown
LOC_Os01g65550	-1.87686	5e-05	1.85504	5e-05	1.09314	0.00295	RNA-binding (RRM/RBD/RNP motifs) family protein
LOC_Os01g70490	1.41477	5e-05	-5.68395	5e-05	-2.87401	5e-05	high affinity K+ transporter 5
LOC_Os01g71540	-1.00924	5e-05	NA	5e-05	-7.40294	0.00715	unknown
LOC_Os01g71624	-1.44576	0.00065	NA	5e-05	-4.51423	0.0758	unknown
LOC_Os01g71630	-0.769733	0.00015	-9.37127	5e-05	-7.965	5e-05	unknown
LOC_Os01g71690	-0.683815	0.00055	-1.39842	5e-05	0.02831	0.8857	Glycosyl hydrolase superfamily protein
LOC_Os01g71760	1.67623	5e-05	-4.11756	5e-05	-1.17239	5e-05	bidirectional amino acid transporter 1
LOC_Os01g72120	-0.888027	0.00095	-2.47071	5e-05	-1.30622	0.00035	glutathione S-transferase TAU 8
LOC_Os01g72130	-1.13013	5e-05	-3.84883	5e-05	-2.49408	5e-05	glutathione S-transferase tau 7
LOC_Os01g72170	-0.740845	0.0008	-4.04146	5e-05	0.269831	0.23325	glutathione S-transferase TAU 8
LOC_Os02g04170	0.670572	0.0007	-3.41948	5e-05	-4.9156	5e-05	L-aspartate oxidase
LOC_Os02g06490	-0.99146	0.0001	-1.60956	5e-05	-1.24844	0.0001	AAA-type ATPase family protein
LOC_Os02g08100	-0.828293	5e-05	1.41368	5e-05	-0.959443	5e-05	4-coumarate:CoA ligase 2
LOC_Os02g08440	0.971835	5e-05	0.0213088	0.91235	-0.954266	5e-05	WRKY DNA-binding protein 40
LOC_Os02g09050	-0.907863	5e-05	-0.810975	0.00015	1.20269	5e-05	unknown
LOC_Os02g09490	-0.852518	5e-05	-0.772535	0.0002	-2.94445	5e-05	GroES-like zinc-binding alcohol dehydrogenase family protein
LOC_Os02g10120	0.810137	0.00015	3.60074	5e-05	2.77829	5e-05	lipoxygenase 2
LOC_Os02g15540	0.959029	5e-05	-0.198301	0.33445	-0.910545	0.0001	unknown
LOC_Os02g18080	-0.707799	0.0006	-3.42564	5e-05	-2.44357	5e-05	NB-ARC domain-containing disease resistance protein
LOC_Os02g26700	-0.965061	5e-05	1.98917	5e-05	0.671998	0.00065	ChaC-like family protein
LOC_Os02g32970	1.26432	0.00035	-0.573407	0.05425	2.27424	5e-05	alpha/beta-Hydrolases superfamily protein
LOC_Os02g33820	-1.64791	5e-05	-2.85935	5e-05	-3.86611	5e-05	unknown
LOC_Os02g34860	2.55299	5e-05	0.388653	0.07	-0.810282	0.00035	Regulator of chromosome condensation (RCC1) family protein
LOC_Os02g35170	1.53035	5e-05	-1.29352	5e-05	-1.76959	5e-05	NAD(P)-binding Rossmann-fold superfamily protein
LOC_Os02g36210	1.06936	5e-05	-1.23226	5e-05	-5.24833	5e-05	Terpenoid cyclases/Protein prenyltransferases superfamily protein
LOC_Os02g37160	-1.66333	5e-05	-1.66046	0.0019	1.37243	0.0001	Copper transport protein family
LOC_Os02g41630	-0.962443	5e-05	1.28501	5e-05	0.0951183	0.6215	PHE ammonia lyase 1
LOC_Os02g41650	-0.895924	5e-05	2.09487	5e-05	0.601722	0.00155	PHE ammonia lyase 1
LOC_Os02g41954	1.39538	5e-05	1.24635	5e-05	0.917146	5e-05	gibberellin 2-oxidase 8
LOC_Os02g43080	0.960589	5e-05	0.842018	5e-05	2.0514	5e-05	Pentatricopeptide repeat (PPR) superfamily protein
LOC_Os02g43790	0.769181	0.0003	-3.44405	5e-05	-5.06766	5e-05	ethylene responsive element binding factor 1
LOC_Os02g44610	-0.995823	0.0002	-1.80087	5e-05	-2.75832	5e-05	U-box domain-containing protein kinase family protein
LOC_Os02g48210	-0.902434	5e-05	-6.27211	0.04475	-2.19822	5e-05	Concanavalin A-like lectin protein kinase family protein
LOC_Os02g48870	1.53358	0.00015	-2.73665	5e-05	-3.88837	0.0002	Eukaryotic aspartyl protease family protein
LOC_Os02g49670	1.85067	5e-05	-1.97713	5e-05	-2.77628	5e-05	unknown
LOC_Os02g50330	-0.998764	5e-05	-3.49304	5e-05	-2.97489	5e-05	RNA-dependent RNA polymerase 1
LOC_Os02g50540	inf	5e-05	NA	5e-05	NA	5e-05	unknown
LOC_Os02g51404	inf	5e-05	NA	5e-05	NA	5e-05	unknown
LOC_Os02g51750	-0.811422	0.0007	3.08599	5e-05	2.9712	5e-05	annexin 1
LOC_Os02g52620	-1.15815	0.00015	-1.16246	0.00645	1.55797	5e-05	unknown
LOC_Os02g54890	-1.08785	5e-05	-1.99614	5e-05	-1.77391	5e-05	UDP-D-glucuronate 4-epimerase 1
LOC_Os02g57720	-1.01712	5e-05	2.20033	5e-05	1.26127	5e-05	plasma membrane intrinsic protein 1;4
LOC_Os03g03450	0.901475	0.0002	-1.81282	5e-05	-2.23276	5e-05	tryptophan biosynthesis 1
LOC_Os03g03700	0.72497	0.0008	-1.68418	5e-05	-1.12343	5e-05	Seven transmembrane MLO family protein
LOC_Os03g04060	-0.673813	0.00055	-0.913791	5e-05	-2.65323	5e-05	basic chitinase
LOC_Os03g04740	-0.87298	0.0002	-4.0299	5e-05	-4.67819	0.00015	RPM1 interacting protein 13
LOC_Os03g05920	0.954413	5e-05	-2.05041	5e-05	-2.70713	5e-05	FAD/NAD(P)-binding oxidoreductase family protein
LOC_Os03g06970	-1.26076	5e-05	0.345251	0.277	-2.94308	0.0004	Tetratricopeptide repeat (TPR)-like superfamily protein
LOC_Os03g08170	-1.12867	5e-05	-1.01826	0.0026	-1.95007	0.00025	Protein kinase superfamily protein
LOC_Os03g10300	1.69323	0.00065	-1.55911	0.00055	-2.86982	0.00105	heptahelical protein 4
LOC_Os03g11900	0.902391	5e-05	-1.42298	5e-05	-2.50046	5e-05	Major facilitator superfamily protein
LOC_Os03g13300	1.29629	5e-05	-2.67327	5e-05	-1.4719	5e-05	glutamate decarboxylase
LOC_Os03g14690	-0.668967	0.00065	-0.328197	0.09385	-2.15867	5e-05	vacuolar proton ATPase A3
LOC_Os03g14880	-0.875949	0.00085	-1.52652	5e-05	-2.01803	5e-05	unknown
LOC_Os03g15780	0.873458	5e-05	-3.32589	5e-05	-3.09257	5e-05	anthranilate synthase 2
LOC_Os03g17470	-0.850116	5e-05	0.478832	0.01305	-1.52818	5e-05	glutathione transferase lambda 2
LOC_Os03g18850	1.29936	0.0002	1.84028	5e-05	1.60855	5e-05	PYR1-like 2
LOC_Os03g19370	-0.962718	0.0001	-4.54782	0.00015	-3.93994	5e-05	basic leucine-zipper 44
LOC_Os03g19380	-0.703888	0.00055	2.09838	5e-05	1.13175	5e-05	CP12 domain-containing protein 2
LOC_Os03g22720	inf	5e-05	0.857608	0.0003	1.47198	5e-05	unknown
LOC_Os03g25750	0.808069	0.0006	-0.0195906	0.92885	-0.865845	0.0003	SNARE associated Golgi protein family
LOC_Os03g27830	inf	5e-05	0.653927	0.00555	0.925077	5e-05	unknown
LOC_Os03g27990	1.83751	5e-05	0.972712	5e-05	2.11253	5e-05	STRUBBELIG-receptor family 7
LOC_Os03g29190	-1.21935	5e-05	-2.52159	5e-05	-2.08626	5e-05	DC1 domain-containing protein
LOC_Os03g29240	-0.881495	0.0001	-4.08048	5e-05	-3.9726	5e-05	DC1 domain-containing protein
LOC_Os03g30890	1.36481	5e-05	-1.05891	0.00015	-0.982981	0.0001	S-locus lectin protein kinase family protein
LOC_Os03g37730	inf	5e-05	1.29817	5e-05	1.9953	5e-05	unknown
LOC_Os03g37864	inf	5e-05	1.67589	5e-05	1.98785	5e-05	unknown
LOC_Os03g37878	inf	5e-05	3.35131	5e-05	-0.121906	0.75225	unknown
LOC_Os03g38350	0.797264	0.00045	-1.60799	5e-05	-1.2803	5e-05	unknown
LOC_Os03g38359	inf	5e-05	2.52055	0.0004	2.60483	0.0003	unknown
LOC_Os03g38800	-1.32069	5e-05	-7.6374	0.1082	-5.88071	0.0002	P-loop containing nucleoside triphosphate hydrolases superfamily protein
LOC_Os03g39860	1.83654	5e-05	0.608442	0.00835	0.954131	5e-05	unknown
LOC_Os03g40194	1.12246	0.00015	-0.606555	0.02085	1.18109	5e-05	NB-ARC domain-containing disease resistance protein
LOC_Os03g42130	-0.918892	5e-05	1.16281	5e-05	-2.55685	5e-05	2-oxoglutarate (2OG) and Fe(II)-dependent oxygenase superfamily protein
LOC_Os03g42280	2.66569	5e-05	1.08249	5e-05	1.24248	5e-05	AP2/B3-like transcriptional factor family protein
LOC_Os03g45450	1.38603	0.00085	NA	5e-05	NA	5e-05	WRKY DNA-binding protein 71
LOC_Os03g45970	-0.689045	0.0002	-1.69077	5e-05	-1.89612	5e-05	unknown
LOC_Os03g46040	-0.818368	0.0004	-4.416	5e-05	-4.68024	5e-05	Trypsin family protein with PDZ domain
LOC_Os03g47050	inf	5e-05	1.61962	5e-05	0.579441	0.02525	unknown
LOC_Os03g48320	-0.938849	0.0001	-2.76414	5e-05	-3.12461	5e-05	NB-ARC domain-containing disease resistance protein
LOC_Os03g48626	0.807435	0.00035	1.38989	5e-05	1.65287	5e-05	Protein of unknown function, DUF538
LOC_Os03g50880	-1.09227	5e-05	-1.40191	5e-05	-0.571256	0.0082	Glutamine amidotransferase type 1 family protein
LOC_Os03g53070	-0.693842	0.0004	-1.65272	5e-05	-1.47651	5e-05	PRA1 (Prenylated rab acceptor) family protein
LOC_Os03g53845	inf	5e-05	-0.135011	0.77645	NA	5e-05	unknown
LOC_Os03g57560	2.21877	5e-05	1.49843	5e-05	-0.868792	0.00515	Stabilizer of iron transporter SufD / Polynucleotidyl transferase
LOC_Os03g62200	-0.875531	5e-05	-2.13076	5e-05	-2.62466	5e-05	ammonium transporter 2
LOC_Os03g63250	1.34099	5e-05	-2.09025	5e-05	-2.29007	5e-05	unknown
LOC_Os04g09900	1.13792	5e-05	-6.65482	0.2416	-5.51547	0.0008	Terpenoid cyclases/Protein prenyltransferases superfamily protein
LOC_Os04g10060	1.70547	0.0002	NA	5e-05	-7.20887	0.2469	Terpenoid cyclases/Protein prenyltransferases superfamily protein
LOC_Os04g16770	-1.12501	5e-05	1.99963	5e-05	2.09704	5e-05	photosystem II reaction center protein A
LOC_Os04g29770	-1.32782	5e-05	-8.57833	0.25165	NA	5e-05	wall associated kinase 3
LOC_Os04g29790	-1.12821	0.0001	NA	5e-05	NA	5e-05	wall associated kinase 4
LOC_Os04g29810	-1.23568	5e-05	NA	5e-05	-8.46669	0.2469	Wall-associated kinase family protein
LOC_Os04g30030	-1.41535	5e-05	-2.48646	5e-05	-5.45085	5e-05	cysteine-rich RLK (RECEPTOR-like protein kinase) 12
LOC_Os04g30040	-2.26636	5e-05	-4.50025	5e-05	-7.56975	0.1353	cysteine-rich RLK (RECEPTOR-like protein kinase) 39
LOC_Os04g30060	-1.92763	5e-05	-5.69751	0.24765	NA	5e-05	WALL ASSOCIATED KINASE (WAK)-LIKE 10
LOC_Os04g30110	-1.4463	0.00035	NA	5e-05	NA	5e-05	wall-associated kinase 2
LOC_Os04g30160	-1.02328	5e-05	NA	5e-05	NA	5e-05	wall-associated kinase 2
LOC_Os04g31804	1.63465	5e-05	1.50687	5e-05	1.19186	5e-05	AGAMOUS-like 79
LOC_Os04g39320	-1.03027	5e-05	-6.17495	5e-05	-3.63717	5e-05	Copper transport protein family
LOC_Os04g40140	-0.815155	0.00035	-2.15225	5e-05	-1.21394	5e-05	NAC (No Apical Meristem) domain transcriptional regulator superfamily protein
LOC_Os04g43680	1.41385	5e-05	-2.7669	5e-05	-2.57053	5e-05	myb domain protein 15
LOC_Os04g45690	1.01778	5e-05	-3.78141	5e-05	-3.65148	5e-05	salt tolerance homolog2
LOC_Os04g48850	1.6498	5e-05	-7.43856	0.24765	NA	5e-05	1-aminocyclopropane-1-carboxylic acid (acc) synthase 6
LOC_Os04g50940	2.71308	5e-05	NA	5e-05	NA	5e-05	peptide transporter 2
LOC_Os04g54800	-0.800202	0.0001	0.242132	0.27945	-0.829148	0.00085	shikimate kinase 1
LOC_Os04g56000	-1.70089	5e-05	-8.04635	0.25165	-1.02144	0.0001	unknown
LOC_Os04g57720	1.10674	0.0002	-2.05844	5e-05	-2.594	5e-05	response regulator 6
LOC_Os05g03390	-1.48481	5e-05	-7.4303	0.2378	1.99665	5e-05	unknown
LOC_Os05g04584	-1.08373	5e-05	0.617892	0.0014	-2.44526	5e-05	HXXXD-type acyl-transferase family protein
LOC_Os05g09440	1.41034	5e-05	-0.0521508	0.8155	-2.94123	5e-05	NADP-malic enzyme 3
LOC_Os05g10620	-1.08538	5e-05	-4.78845	5e-05	-2.69871	5e-05	NAC domain containing protein 75
LOC_Os05g11320	-1.4316	5e-05	6.41344	5e-05	6.4469	5e-05	metallothionein 3
LOC_Os05g15770	0.859126	0.0002	2.16657	5e-05	3.048	5e-05	chitinase A
LOC_Os05g19910	-0.815884	0.0002	-1.70548	5e-05	-3.83236	5e-05	HXXXD-type acyl-transferase family protein
LOC_Os05g24770	-1.69945	5e-05	NA	5e-05	-2.73081	0.0022	VIRB2-interacting protein 1
LOC_Os05g24780	-0.857134	5e-05	-7.06027	5e-05	-4.7418	5e-05	calmodulin like 42
LOC_Os05g25430	-1.15038	5e-05	-1.22643	5e-05	-0.0915508	0.64185	Malectin/receptor-like protein kinase family protein
LOC_Os05g27110	1.19731	5e-05	1.08635	5e-05	0.978485	5e-05	unknown
LOC_Os05g33560	-1.12266	5e-05	NA	5e-05	-8.05341	0.2469	unknown
LOC_Os05g33940	-0.734254	5e-05	-0.0861028	0.65625	-3.60817	5e-05	carboxyesterase 17
LOC_Os05g43240	-1.08448	5e-05	1.02493	5e-05	0.271899	0.27035	Mannose-binding lectin superfamily protein
LOC_Os05g45210	-0.777191	0.00025	-0.611797	0.00785	-2.2373	5e-05	respiratory burst oxidase protein F
LOC_Os05g46020	1.2173	5e-05	-3.03571	5e-05	-1.6438	5e-05	WRKY DNA-binding protein 51
LOC_Os05g50550	-0.795844	0.00015	2.8723	5e-05	0.464699	0.0259	solanesyl diphosphate synthase 2
LOC_Os06g01760	1.17536	0.0005	-2.1628	5e-05	2.02924	5e-05	unknown
LOC_Os06g03810	1.15749	5e-05	-8.33687	0.13025	-5.16264	5e-05	unknown
LOC_Os06g05470	-1.31336	5e-05	-2.15866	0.0001	-3.70912	0.00085	unknown
LOC_Os06g11290	-1.00764	5e-05	-0.905223	0.00255	-2.26949	5e-05	12-oxophytodienoate reductase 2
LOC_Os06g12250	1.48121	0.00045	-2.34946	5e-05	-1.24633	0.0016	sphingoid base hydroxylase 2
LOC_Os06g13680	-1.32516	5e-05	1.4225	5e-05	0.495846	0.05025	B12D protein
LOC_Os06g29220	1.81962	0.00055	-3.2822	0.00085	-1.00788	0.0071	formate dehydrogenase
LOC_Os06g29730	-1.26572	5e-05	-2.19298	5e-05	-1.21038	5e-05	unknown
LOC_Os06g37300	1.33708	5e-05	-3.64829	5e-05	-4.99024	5e-05	GA requiring 3
LOC_Os06g44010	1.56862	5e-05	-4.29142	5e-05	-5.46294	0.00035	WRKY DNA-binding protein 40
LOC_Os06g46160	-1.20674	5e-05	-0.680141	0.0022	1.43218	5e-05	unknown
LOC_Os06g47360	1.7659	0.0007	-4.1143	0.0161	-2.05662	0.0001	Barwin-related endoglucanase
LOC_Os06g48250	-0.691426	0.0005	-5.06405	5e-05	-1.74015	5e-05	P-loop containing nucleoside triphosphate hydrolases superfamily protein
LOC_Os06g50450	1.30295	5e-05	-3.01935	5e-05	-2.44129	5e-05	Protein of unknown function (DUF544)
LOC_Os06g50490	3.70043	5e-05	-3.39248	5e-05	-3.00846	5e-05	unknown
LOC_Os06g50510	inf	5e-05	-5.73132	0.24765	NA	5e-05	Homeobox-leucine zipper family protein / lipid-binding START domain-containing protein
LOC_Os06g50520	5.12007	0.00045	-4.22539	5e-05	-4.16835	5e-05	unknown
LOC_Os06g50580	inf	5e-05	NA	5e-05	NA	5e-05	unknown
LOC_Os07g03730	-1.29286	0.00055	0.0899323	0.8022	1.7785	5e-05	CAP (Cysteine-rich secretory proteins, Antigen 5, and Pathogenesis-related 1 protein) superfamily protein
LOC_Os07g04560	1.64749	5e-05	NA	5e-05	NA	5e-05	NAC domain containing protein 42
LOC_Os07g05360	-1.39535	5e-05	3.8174	5e-05	3.12189	5e-05	photosystem II subunit R
LOC_Os07g08430	1.2544	5e-05	-2.98159	5e-05	-2.80478	5e-05	Aldolase-type TIM barrel family protein
LOC_Os07g09420	-0.922294	5e-05	-4.82759	5e-05	-4.21913	5e-05	AAA-ATPase 1
LOC_Os07g12730	-0.795348	0.0005	-0.828413	0.0009	-0.634394	0.00795	Protein of unknown function (DUF567)
LOC_Os07g31884	-0.746826	0.00025	1.65292	5e-05	0.902814	5e-05	MATE efflux family protein
LOC_Os07g32570	-0.911287	5e-05	2.83005	5e-05	-3.00028	5e-05	APS reductase 3
LOC_Os07g34070	1.0593	0.00015	-3.80158	5e-05	-3.95064	5e-05	nodulin MtN21 /EamA-like transporter family protein
LOC_Os07g37730	0.907225	0.0001	-2.32063	5e-05	-4.85131	5e-05	alternative NAD(P)H dehydrogenase 1
LOC_Os07g41410	-0.63908	0.00085	-2.10864	5e-05	-4.17036	5e-05	unknown
LOC_Os07g42160	-0.880806	5e-05	-1.89497	5e-05	2.83444	5e-05	RELA/SPOT homolog 3
LOC_Os07g43560	2.93445	5e-05	-1.08246	5e-05	-0.55953	0.00805	cysteine-rich RLK (RECEPTOR-like protein kinase) 10
LOC_Os07g43950	-2.33794	5e-05	4.48009	5e-05	2.62438	5e-05	SC35-like splicing factor 30A
LOC_Os07g44410	-1.44241	5e-05	-2.24331	5e-05	0.385511	0.09745	tolB protein-related
LOC_Os07g44770	-2.00258	5e-05	0.268617	0.3592	-1.4743	0.00035	unknown
LOC_Os07g44820	-0.756566	0.0008	0.95102	5e-05	0.637506	0.0043	Transcription elongation factor (TFIIS) family protein
LOC_Os07g45194	0.950841	5e-05	-0.683981	0.00025	-0.513783	0.0074	unknown
LOC_Os07g46330	-0.912376	5e-05	2.55521	5e-05	-0.705177	0.0015	Uncharacterised protein family (UPF0114)
LOC_Os07g47090	-0.961644	0.00035	0.553626	0.032	1.6099	5e-05	Kinase interacting (KIP1-like) family protein
LOC_Os07g47140	-1.45929	5e-05	-1.83987	0.0004	-2.97861	0.00065	B-box type zinc finger protein with CCT domain
LOC_Os07g48010	1.56793	5e-05	-4.28788	5e-05	-2.54949	5e-05	Peroxidase superfamily protein
LOC_Os07g48020	1.26652	5e-05	-3.00687	5e-05	-2.2665	5e-05	Peroxidase superfamily protein
LOC_Os07g48800	-1.23491	5e-05	-3.80638	0.00035	-1.9598	5e-05	unknown
LOC_Os08g04630	0.760648	0.0007	-0.936304	0.0001	-3.1441	5e-05	NAD(P)H dehydrogenase B3
LOC_Os08g06100	-0.956942	5e-05	0.519153	0.0084	-1.5722	5e-05	O-methyltransferase 1
LOC_Os08g07774	-0.978163	5e-05	-8.64778	0.02485	-6.73209	0.00015	somatic embryogenesis receptor-like kinase 2
LOC_Os08g07830	-0.736651	0.0001	-1.68274	5e-05	-1.4552	5e-05	Regulator of Vps4 activity in the MVB pathway protein
LOC_Os08g07890	-1.38193	5e-05	NA	5e-05	-8.83768	0.25255	somatic embryogenesis receptor-like kinase 1
LOC_Os08g08700	-1.46445	5e-05	-2.64171	0.0035	NA	5e-05	polyubiquitin 10
LOC_Os08g13430	1.17888	0.00025	1.02825	0.0001	1.59587	5e-05	unknown
LOC_Os08g14490	1.35025	0.00065	1.23426	0.0001	0.453403	0.1077	4\'-phosphopantetheinyl transferase superfamily
LOC_Os08g14860	inf	5e-05	1.69298	5e-05	2.83643	5e-05	Cytochrome bd ubiquinol oxidase, 14kDa subunit
LOC_Os08g14950	3.91692	5e-05	1.3511	5e-05	-0.323243	0.11315	Leucine-rich repeat protein kinase family protein
LOC_Os08g15149	2.33315	0.0001	0.990919	0.00035	0.747145	0.00745	2-oxoglutarate (2OG) and Fe(II)-dependent oxygenase superfamily protein
LOC_Os08g15710	-1.69618	5e-05	-7.64082	0.04985	-5.89055	0.00015	Cysteine/Histidine-rich C1 domain family protein
LOC_Os08g20544	-0.884574	5e-05	0.666379	0.0004	-0.0154397	0.9333	Calcium-dependent lipid-binding (CaLB domain) family protein
LOC_Os08g30020	1.02263	5e-05	1.42282	5e-05	1.83638	5e-05	Sulfite exporter TauE/SafE family protein
LOC_Os08g33150	-1.2889	5e-05	-1.13783	5e-05	-2.31771	5e-05	myb domain protein 43
LOC_Os08g34280	-0.963862	5e-05	1.09483	5e-05	-2.01894	5e-05	cinnamoyl coa reductase 1
LOC_Os09g04050	1.81613	5e-05	-6.6793	0.13025	-3.66222	0.0002	cinnamoyl coa reductase 1
LOC_Os09g08130	1.5814	5e-05	-5.42133	5e-05	-4.97019	5e-05	Aldolase-type TIM barrel family protein
LOC_Os09g13890	-0.647296	0.00085	-6.82352	0.00025	-6.56603	5e-05	Calmodulin-binding protein
LOC_Os09g25190	-0.867136	0.00045	-4.74088	0.00205	-3.31032	5e-05	RING/U-box superfamily protein
LOC_Os09g31478	-0.898347	5e-05	0.200174	0.3647	3.45905	5e-05	Auxin efflux carrier family protein
LOC_Os09g33680	-0.761889	0.00015	1.58255	5e-05	0.677496	0.0007	beta glucosidase 11
LOC_Os09g34160	-1.07182	5e-05	-5.64537	0.0002	-5.0572	5e-05	NB-ARC domain-containing disease resistance protein
LOC_Os09g34230	-1.02366	0.0004	1.18587	5e-05	-1.53451	0.0008	UDP-glycosyltransferase 74 F1
LOC_Os09g36200	-0.901936	5e-05	1.1037	5e-05	3.7986	5e-05	non-yellowing 1
LOC_Os09g36680	-0.653702	0.00085	1.43749	5e-05	-0.570082	0.0032	ribonuclease 3
LOC_Os09g37690	-2.18698	5e-05	NA	5e-05	NA	5e-05	flavin-dependent monooxygenase 1
LOC_Os09g39650	-0.806193	0.0001	-3.0418	5e-05	-2.59321	5e-05	U-box domain-containing protein kinase family protein
LOC_Os10g05020	-0.923017	5e-05	-5.3243	0.0008	-5.07859	0.0002	cytochrome P450, family 87, subfamily A, polypeptide 6
LOC_Os10g06630	-1.12607	0.00055	1.08951	0.0006	-1.69484	0.0007	rotamase CYP 3
LOC_Os10g07978	-0.751014	0.00015	-0.917406	5e-05	-1.40743	5e-05	NB-ARC domain-containing disease resistance protein
LOC_Os10g11200	0.911267	5e-05	-1.96354	5e-05	-1.97475	5e-05	long-chain base1
LOC_Os10g21190	-1.76213	5e-05	-0.793229	0.00145	1.84361	5e-05	unknown
LOC_Os10g21268	-1.20446	5e-05	1.84729	5e-05	1.48875	5e-05	ribulose-bisphosphate carboxylases
LOC_Os10g25290	1.10851	5e-05	-0.344843	0.10425	-2.23815	5e-05	jasmonate-zim-domain protein 1
LOC_Os10g34930	-0.677261	0.0008	-2.63292	5e-05	-2.60745	5e-05	Plant basic secretory protein (BSP) family protein
LOC_Os10g36703	-0.648739	0.00095	1.81061	5e-05	-0.204538	0.30065	SAUR-like auxin-responsive protein family
LOC_Os10g38780	-0.827252	5e-05	-2.59537	5e-05	-1.97914	5e-05	Glutathione S-transferase family protein
LOC_Os10g39710	-1.07873	5e-05	-4.26236	5e-05	-1.58251	5e-05	Calcium-dependent phosphotriesterase superfamily protein
LOC_Os10g40020	-0.836425	0.00055	-1.81202	5e-05	2.24261	5e-05	NAD(P)-binding Rossmann-fold superfamily protein
LOC_Os10g40490	-0.654357	0.00055	-1.17722	5e-05	-0.053722	0.78135	U-box domain-containing protein kinase family protein
LOC_Os10g41330	0.877955	0.00085	-3.09122	5e-05	-3.48951	5e-05	ethylene responsive element binding factor 5
LOC_Os10g42130	-0.886087	0.0003	-5.33527	0.00345	-2.1671	5e-05	NAC domain containing protein 71
LOC_Os11g02389	1.0466	5e-05	4.07905	5e-05	4.24906	5e-05	Bifunctional inhibitor/lipid-transfer protein/seed storage 2S albumin superfamily protein
LOC_Os11g02440	-1.09603	5e-05	-1.2533	5e-05	-4.02879	5e-05	Chalcone-flavanone isomerase family protein
LOC_Os11g04560	-0.695124	0.0009	-4.17826	5e-05	-3.13904	5e-05	Calcium-binding EF-hand family protein
LOC_Os11g04954	-1.09481	5e-05	1.87437	5e-05	0.693118	0.0041	DNA repair (Rad51) family protein
LOC_Os11g07930	0.666905	0.00065	-1.73475	5e-05	-2.4138	5e-05	NAD(P)-binding Rossmann-fold superfamily protein
LOC_Os11g12340	-1.26468	5e-05	-1.86559	5e-05	0.429274	0.0582	NB-ARC domain-containing disease resistance protein
LOC_Os11g15520	0.771151	0.00015	-3.7549	5e-05	-1.15705	5e-05	Subtilase family protein
LOC_Os11g26350	inf	5e-05	2.80679	5e-05	1.93224	0.00105	unknown
LOC_Os11g28104	-0.725714	0.0003	-2.65339	5e-05	-1.49176	5e-05	cysteine-rich RLK (RECEPTOR-like protein kinase) 42
LOC_Os11g29500	0.88043	5e-05	-0.443683	0.02905	-0.996401	5e-05	unknown
LOC_Os11g29720	-1.12441	5e-05	0.519404	0.02475	-1.74512	5e-05	cytochrome P450, family 78, subfamily A, polypeptide 10
LOC_Os11g31530	1.97442	5e-05	-8.15543	0.01975	-5.56348	5e-05	somatic embryogenesis receptor-like kinase 2
LOC_Os11g33394	-2.6023	5e-05	-1.30006	0.0003	-0.591955	0.0414	Plant protein of unknown function (DUF247)
LOC_Os11g34880	-1.66137	5e-05	NA	5e-05	NA	5e-05	NB-ARC domain-containing disease resistance protein
LOC_Os11g35500	-1.59455	5e-05	NA	5e-05	-6.42472	0.2469	Leucine-rich repeat protein kinase family protein
LOC_Os11g35850	1.0455	0.00095	-2.59641	5e-05	-2.18426	5e-05	disease resistance family protein / LRR family protein
LOC_Os11g36140	-0.737732	0.00035	-7.21286	0.00705	-2.83487	5e-05	Leucine-rich repeat protein kinase family protein
LOC_Os11g37740	-1.23791	5e-05	-4.56045	0.0002	-4.71462	0.00035	HOPZ-ACTIVATED RESISTANCE 1
LOC_Os11g37759	inf	5e-05	1.64041	5e-05	1.59311	5e-05	Disease resistance protein (CC-NBS-LRR class) family
LOC_Os11g37950	-1.19853	5e-05	1.17795	0.0003	3.26043	5e-05	pathogenesis-related 4
LOC_Os11g39320	inf	5e-05	0.89708	5e-05	2.14116	5e-05	NB-ARC domain-containing disease resistance protein
LOC_Os11g39430	inf	5e-05	0.636331	0.0232	1.4861	5e-05	unknown
LOC_Os11g42040	inf	5e-05	1.14236	5e-05	1.00322	0.0001	NB-ARC domain-containing disease resistance protein
LOC_Os11g45990	-1.78098	5e-05	-3.29921	0.00055	-3.6803	0.003	Zinc finger (C3HC4-type RING finger) family protein
LOC_Os11g46300	inf	5e-05	1.60666	5e-05	2.41203	5e-05	unknown
LOC_Os11g46970	0.814996	0.00095	-3.82884	5e-05	-3.99867	5e-05	Leucine-rich receptor-like protein kinase family protein
LOC_Os12g01530	-0.634655	0.00075	-0.88501	5e-05	-0.702931	0.00015	ferritin 4
LOC_Os12g03050	-1.38297	5e-05	-1.30254	0.0007	-0.437049	0.13825	Arabidopsis NAC domain containing protein 87
LOC_Os12g04360	-0.884241	5e-05	-3.77569	5e-05	-1.54737	5e-05	Calcium-binding EF-hand family protein
LOC_Os12g08930	-0.887197	0.00025	NA	5e-05	NA	5e-05	unknown
LOC_Os12g25090	-1.45448	0.0009	1.42227	0.0011	2.85366	5e-05	Serine protease inhibitor, potato inhibitor I-type family protein
LOC_Os12g30824	1.2921	0.00055	-1.43874	0.00015	-2.38204	5e-05	Terpenoid cyclases/Protein prenyltransferases superfamily protein
LOC_Os12g33130	-1.99998	5e-05	3.19179	5e-05	3.12573	5e-05	unknown
LOC_Os12g36830	-0.788418	0.0001	-3.01999	5e-05	-3.29619	5e-05	unknown
LOC_Os12g38170	0.720711	0.00065	-0.0227824	0.90965	-2.57142	5e-05	Pathogenesis-related thaumatin superfamily protein
LOC_Os12g38920	0.977453	0.00065	-2.28325	5e-05	-1.4862	0.00015	glucuronidase 2
NA and inf indicated that fold change (FC) is 0 and infinity, respectively.

## Sheet: Additional file 7-5
Additional file 7-5. Genes list of higher basal expression in both P28 and H471 compared with HHZ.
Gene ID	H471-ck vs HHZ-ck		P28-ck vs HHZ-ck		MSU Annotation
	log2(FC)	Up/Down	log2(FC)	Up/Down
LOC_Os01g04050	1.66321	up	1.24966	up	BBTI12 - Bowman-Birk type bran trypsin inhibitor precursor
LOC_Os01g18670	0.749137	up	1.39637	up	MDR-like ABC transporter
LOC_Os01g20206	1.02827	up	2.17516	up	methyltransferase
LOC_Os01g21250	1.56828	up	2.20623	up	late embryogenesis abundant protein
LOC_Os01g42860	2.40418	up	2.81752	up	inhibitor I family protein
LOC_Os01g50100	0.90917	up	1.23916	up	ABC transporter, ATP-binding protein
LOC_Os01g52530	1.1715	up	1.54296	up	phosphoribosyl transferase
LOC_Os01g60020	1.4831	up	1.8621	up	NAC domain transcription factor
LOC_Os01g71760	1.67623	up	1.80331	up	amino acid permease family protein
LOC_Os02g04170	0.670572	up	0.802402	up	L-aspartate oxidase 1
LOC_Os02g08440	0.971835	up	1.29272	up	WRKY71
LOC_Os02g32970	1.26432	up	1.27007	up	hydrolase, alpha/beta fold family protein
LOC_Os02g32980	1.23103	up	2.10452	up	Cupin domain containing protein
LOC_Os02g34860	2.55299	up	2.18545	up	Regulator of chromosome condensation domain containing protein
LOC_Os02g43790	0.769181	up	1.1576	up	ethylene-responsive transcription factor
LOC_Os03g03700	0.72497	up	0.82031	up	MLO domain containing protein
LOC_Os03g05920	0.954413	up	0.859276	up	expressed protein
LOC_Os03g08320	1.56141	up	2.14763	up	ZIM domain containing protein
LOC_Os03g10300	1.69323	up	1.94347	up	haemolysin-III
LOC_Os03g11900	0.902391	up	1.1823	up	transporter family protein
LOC_Os03g13210	2.18066	up	2.63948	up	peroxidase precursor
LOC_Os03g13300	1.29629	up	0.929288	up	glutamate decarboxylase
LOC_Os03g15780	0.873458	up	1.06969	up	anthranilate synthase component I-1, chloroplast precursor
LOC_Os04g09900	1.13792	up	3.41967	up	ent-kaurene synthase, chloroplast precursor
LOC_Os04g10000	1.65709	up	2.14417	up	sex determination protein tasselseed-2
LOC_Os04g10060	1.70547	up	2.75498	up	ent-kaurene synthase, chloroplast precursor
LOC_Os04g10160	1.84717	up	3.09587	up	cytochrome P450
LOC_Os04g31120	0.889685	up	1.7977	up	OsFBK14 - F-box domain and kelch repeat containing protein
LOC_Os04g31804	1.63465	up	1.21853	up	OsMADS64 - MADS-box family gene with M-alpha type-box
LOC_Os04g43680	1.41385	up	2.21791	up	MYB family transcription factor
LOC_Os04g48850	1.6498	up	2.40758	up	aminotransferase, classes I and II, domain containing protein
LOC_Os04g50940	2.71308	up	3.06169	up	peptide transporter PTR2
LOC_Os04g57720	1.10674	up	1.12708	up	OsRR6 type-A response regulator
LOC_Os05g49620	0.984052	up	1.40858	up	WRKY19
LOC_Os06g29220	1.81962	up	1.74553	up	erythronate-4-phosphate dehydrogenase
LOC_Os06g37300	1.33708	up	1.82362	up	cytochrome P450
LOC_Os06g44010	1.56862	up	1.47446	up	WRKY28
LOC_Os07g04560	1.64749	up	2.0564	up	no apical meristem protein
LOC_Os07g08430	1.2544	up	0.957567	up	indole-3-glycerol phosphate lyase, chloroplast precursor
LOC_Os07g26110	1.67578	up	2.35035	up	membrane associated DUF588 domain containing protein
LOC_Os07g37730	0.907225	up	1.49877	up	NADH-ubiquinone oxidoreductase, mitochondrial precursor
LOC_Os07g43560	2.93445	up	3.01819	up	TKL_IRAK_DUF26-lc.24
LOC_Os07g48010	1.56793	up	1.77327	up	peroxidase precursor
LOC_Os07g48020	1.26652	up	1.00661	up	peroxidase precursor
LOC_Os08g04630	0.760648	up	1.29148	up	external NADH-ubiquinone oxidoreductase 1
LOC_Os08g14950	3.91692	up	1.16707	up	receptor-like protein kinase 2 precursor
LOC_Os08g15149	2.33315	up	3.54053	up	oxidoreductase, 2OG-Fe oxygenase family protein
LOC_Os09g04050	1.81613	up	2.69957	up	dehydrogenase
LOC_Os09g08130	1.5814	up	1.90884	up	indole-3-glycerol phosphate synthase, chloroplast precursor
LOC_Os09g27500	1.20315	up	1.75237	up	cytochrome P450
LOC_Os09g33882	2.08047	up	2.29735	up	expressed protein
LOC_Os10g11200	0.911267	up	1.03712	up	aminotransferase, classes I and II, domain containing protein
LOC_Os10g22520	1.53526	up	1.8811	up	cellulase
LOC_Os10g25290	1.10851	up	1.54473	up	ZIM domain containing protein
LOC_Os10g28080	1.27532	up	1.72271	up	glycosyl hydrolase
LOC_Os10g41330	0.877955	up	1.0136	up	AP2 domain containing protein
LOC_Os11g02389	1.0466	up	1.77125	up	protease inhibitor/seed storage/LTP family
LOC_Os11g07930	0.666905	up	0.638029	up	oxidoreductase
LOC_Os11g26350	inf	up	inf	up	expressed protein
LOC_Os11g29500	0.88043	up	0.838636	up	expressed protein
LOC_Os11g35850	1.0455	up	1.96959	up	expressed protein
LOC_Os11g39320	inf	up	inf	up	LZ-NBS-LRR class
LOC_Os11g42040	inf	up	inf	up	non-TIR-NBS-LRR type resistance protein
LOC_Os11g46970	0.814996	up	1.14519	up	receptor-like protein kinase 5 precursor
LOC_Os12g38170	0.720711	up	0.828432	up	osmotin
LOC_Os12g38920	0.977453	up	1.26664	up	heparanase-like protein precursor
LOC_Os12g43970	1.36716	up	1.77301	up	hydrolase, alpha/beta fold family domain containing protein
NA and inf indicated that fold change (FC) is 0 and infinity, respectively.
