# Supplementary material for: Comparative transcriptome sequencing of tolerant rice introgression line and its parents in response to drought stress
Source: BMC Genomics. 2014 Nov 26;15(1):1026. doi: 10.1186/1471-2164-15-1026 (PMC4258296; doi:10.1186/1471-2164-15-1026)
Supplement: Supplementary file 8 — Additional file 8:DEGs list in H471 compared with HHZ under drought stress. Excel file containing a list of DEGs in H471 compared with HHZ under drought stress. (XLS 158 KB) [file 12864_2014_6721_MOESM8_ESM.xls]

## Sheet: Additional file 8
Additional file 8. Gene list of DEGs in H471 compared with HHZ under drought stress.
Gene ID	Colocalized with the introgressed regions (Yes/No)	1d		3d		Annotation (MSU)
		log2(FC)	Up/Down	log2(FC)	Up/Down
LOC_Os05g25840	Yes	0.320718	--	0.986021	up	ELMO/CED-12 family protein
LOC_Os04g33460	No	0.0891654	--	-0.688575	down	1,4-alpha-glucan-branching enzyme 2
LOC_Os03g48430	No	1.6243	up	1.72362	up	1-aminocyclopropane-1-carboxylate oxidase homolog 4
LOC_Os05g09400	No	0.107754	--	-0.710015	down	30S ribosomal protein S31, chloroplast precursor
LOC_Os05g06300	Yes	-6.6227	--	NA	down	3-hydroxyacyl-CoA dehydrogenase
LOC_Os04g32710	No	-2.51101	down	0.884624	--	40S ribosomal protein S27
LOC_Os05g06510	Yes	-1.36157	down	-2.16963	down	4Fe-4S binding domain containing protein
LOC_Os02g04330	No	0.601768	--	0.928432	up	5-AMP-activated protein kinase beta-1
LOC_Os05g28750	No	1.14835	up	0.323756	--	60S ribosomal protein L29-2
LOC_Os06g08320	No	-1.95995	down	1.01554	--	60S ribosomal protein L39
LOC_Os05g10650	No	0.327648	--	1.93167	up	6-phosphofructokinase
LOC_Os03g30300	No	0.986819	up	0.711972	--	6-phosphogluconolactonase
LOC_Os09g26260	Yes	0.720832	--	1.83468	up	AAA-type ATPase family protein
LOC_Os11g05700	No	-0.135814	--	1.39274	up	ABC transporter family protein
LOC_Os02g11960	No	-1.90074	down	-2.63363	--	ABC transporter, ATP-binding protein
LOC_Os07g28090	No	-0.261379	--	-0.996925	down	ABC transporter, ATP-binding protein
LOC_Os11g39020	Yes	0.141897	--	1.28307	up	ABC transporter, ATP-binding protein
LOC_Os06g36090	No	0.0720688	--	-0.731363	down	ABC-2 type transporter
LOC_Os04g34600	No	-2.38927	down	-2.5012	down	abscisic stress-ripening
LOC_Os02g53260	Yes	-1.72154	down	-0.626018	--	acetyltransferase, GNAT family
LOC_Os12g01140	No	-1.1765	down	-1.46851	down	ACG kinases
LOC_Os05g10310	No	9.23653	--	inf	up	acid phosphatase
LOC_Os02g39570	No	0.261318	--	-0.826639	down	ACT domain containing protein
LOC_Os03g39860	No	3.25376	up	4.21848	up	acyl carrier protein
LOC_Os08g06550	No	0.161339	--	-0.783368	down	acyl CoA binding protein
LOC_Os05g25310	No	0.337748	--	0.754792	up	acyl-CoA synthetase protein
LOC_Os03g30950	No	-2.78758	down	-2.81911	down	acyl-desaturase, chloroplast precursor
LOC_Os06g02000	No	-0.11445	--	-0.971965	down	adenylate kinase
LOC_Os04g56000	No	-0.501661	--	1.22575	up	AGAP001055-PA
LOC_Os12g26290	No	0.0162111	--	-0.640233	down	alpha-DOX2
LOC_Os11g37270	No	NA	down	0	--	AMBP1 - Antimicrobial peptide MBP-1 family protein precursor
LOC_Os02g43860	No	0.595847	--	0.756446	up	amino acid permease
LOC_Os01g42234	No	-0.673445	--	1.4369	up	amino acid permease family protein
LOC_Os01g71760	Yes	3.97733	--	2.92863	up	amino acid permease family protein
LOC_Os04g35540	No	0.155831	--	1.11971	up	amino acid permease family protein
LOC_Os12g39080	No	0.910256	up	0.539864	--	amino acid permease family protein
LOC_Os02g01210	No	-0.104602	--	-1.1736	down	amino acid transporter
LOC_Os08g03350	No	0.0887017	--	0.779679	up	amino acid transporter
LOC_Os08g10510	Yes	1.898	up	1.69555	up	aminotransferase
LOC_Os05g15530	Yes	3.4953	--	1.61434	up	aminotransferase domain containing protein
LOC_Os11g35040	Yes	-1.92671	down	-1.47139	--	aminotransferase, classes I and II, domain containing protein
LOC_Os03g47650	No	NA	down	-6.98685	--	ankyrin
LOC_Os08g13640	Yes	-0.745241	--	-1.66351	down	ankyrin
LOC_Os03g31679	Yes	-0.316843	--	-0.972511	down	annexin A7
LOC_Os11g04860	No	0.95423	up	0.657107	--	anthocyanin 5-O-glucosyltransferase
LOC_Os01g68330	No	0.0815073	--	0.768119	up	antigen peptide transporter-like 1, chloroplast precursor
LOC_Os01g64790	No	0.194392	--	1.02814	up	AP2 domain containing protein
LOC_Os03g08470	No	-0.314336	--	1.05797	up	AP2 domain containing protein
LOC_Os04g57340	No	-0.0100351	--	0.883426	up	AP2 domain containing protein
LOC_Os11g34364	Yes	1.18172	up	1.15115	up	armadillo/beta-catenin-like repeat containing protein
LOC_Os03g18130	No	-0.759967	--	-1.023	down	asparagine synthetase
LOC_Os02g50320	Yes	0.136118	--	-0.874004	down	ATMAP70 protein
LOC_Os10g21230	No	1.62848	up	0.437817	--	ATP synthase C chain
LOC_Os11g01010	No	0.908825	up	0.91412	up	autophagy-related protein 8D
LOC_Os05g31670	No	0.928167	up	0.267347	--	AWPM-19-like membrane family protein
LOC_Os10g32720	No	NA	down	0	--	AWPM-19-like membrane family protein
LOC_Os03g42280	No	2.98113	up	3.91807	up	B3 DNA binding domain containing protein
LOC_Os06g03640	No	1.10447	up	-0.909917	--	BAG domain containing protein
LOC_Os01g06640	No	0.00641954	--	0.899674	up	basic helix-loop-helix
LOC_Os01g11910	No	-0.333433	--	0.779853	up	basic helix-loop-helix
LOC_Os04g23550	No	1.01449	up	0.532646	--	basic helix-loop-helix family protein
LOC_Os01g03310	No	0.551854	--	-0.87869	down	BBTI1
LOC_Os01g04050	No	-0.33293	--	-0.989115	down	BBTI12
LOC_Os01g03320	No	0.57216	--	-1.0833	down	BBTI2
LOC_Os01g03390	No	0.534472	--	0.84315	up	BBTI7
LOC_Os03g04770	No	0.0428219	--	-0.68692	down	beta-amylase
LOC_Os03g22790	Yes	0.279368	--	0.702679	up	beta-amylase
LOC_Os09g29710	Yes	1.66468	up	1.12992	--	beta-expansin precursor
LOC_Os03g15020	No	-0.239988	--	0.795875	up	beta-galactosidase precursor
LOC_Os08g07760	Yes	1.67851	up	0.894827	up	BRASSINOSTEROID INSENSITIVE 1-associated receptor kinase 1 precursor
LOC_Os11g31530	No	inf	--	inf	up	BRASSINOSTEROID INSENSITIVE 1-associated receptor kinase 1 precursor
LOC_Os05g12400	No	-1.31807	down	-0.895763	--	BURP domain containing protein
LOC_Os05g12410	No	-2.10226	down	-4.89719	down	BURP domain containing protein
LOC_Os08g38910	No	0.066525	--	-1.36683	down	caffeoyl-CoA O-methyltransferase
LOC_Os04g51610	No	0.159005	--	-0.981525	down	calcium-transporting ATPase, plasma membrane-type
LOC_Os02g50174	Yes	0.0173337	--	0.816709	up	caleosin related protein
LOC_Os10g39420	No	-1.31256	down	0.0347369	--	CAMK_CAMK_like.8
LOC_Os03g43440	No	-0.294642	--	-0.661924	down	CAMK_KIN1/SNF1/Nim1_like.17
LOC_Os03g20380	No	-0.703582	down	-0.63602	--	CAMK_KIN1/SNF1/Nim1_like.2
LOC_Os05g26870	Yes	inf	up	inf	--	CAMK_KIN1/SNF1/Nim1_like.21
LOC_Os07g48100	Yes	-0.754787	down	-0.346017	--	CAMK_KIN1/SNF1/Nim1_like.31
LOC_Os04g05010	No	0.0534948	--	-0.704534	down	CBS domain containing membrane protein
LOC_Os08g22149	No	0.846644	up	1.76181	up	CBS domain containing membrane protein
LOC_Os03g39640	No	-0.790741	down	-0.229611	--	CBS domain containing protein
LOC_Os01g73040	No	-0.0224417	--	0.787004	up	CBS domain-containing protein
LOC_Os02g05470	No	-0.138526	--	-0.706067	down	CCT motif family protein
LOC_Os06g15330	No	-0.529592	--	-0.721744	down	CCT/B-box zinc finger protein
LOC_Os08g15050	Yes	0.390364	--	2.94537	up	CCT/B-box zinc finger protein
LOC_Os09g06464	No	-1.12167	down	-0.753423	down	CCT/B-box zinc finger protein
LOC_Os05g15510	Yes	1.06817	up	-0.313722	--	cellulase
LOC_Os11g32650	No	1.09765	up	0.606056	--	chalcone synthase
LOC_Os10g39680	No	0.108525	--	0.678267	up	CHIT14 - Chitinase family protein precursor
LOC_Os04g41620	No	1.32902	up	1.27141	up	CHIT2 - Chitinase family protein precursor
LOC_Os12g25200	No	0.733807	up	0.290962	--	chloride transporter, chloride channel family
LOC_Os10g21196	No	2.13165	up	-0.925033	--	chloroplast 30S ribosomal protein S16
LOC_Os12g01449	No	-0.441883	--	-0.739666	down	chloroplast unusual positioning protein
LOC_Os11g37990	Yes	-0.577782	--	-0.830651	down	chloroplastic group IIA intron splicing facilitator CRS1, chloroplast precursor
LOC_Os04g47770	No	0.185555	--	0.764541	up	cis-zeatin O-glucosyltransferase
LOC_Os11g01380	No	0.866479	up	0.674896	up	clathrin heavy chain
LOC_Os12g01390	No	-0.764507	down	-0.806335	down	clathrin heavy chain
LOC_Os05g32110	No	0.725371	up	-0.604801	--	COBRA
LOC_Os06g47230	No	1.34067	up	0.583399	--	coiled-coil domain-containing protein 72
LOC_Os10g39410	No	-0.727754	down	0.102647	--	Core histone H2A/H2B/H3/H4 domain containing protein
LOC_Os09g30130	Yes	-1.01927	down	-0.71857	down	CSLE6 - cellulose synthase-like family E
LOC_Os04g35030	No	-0.495789	--	0.943409	up	CSLH3 - cellulose synthase-like family H
LOC_Os01g56420	No	0.377889	--	1.05406	up	ctr copper transporter family protein
LOC_Os09g26900	Yes	0.577104	--	1.38612	up	ctr copper transporter family protein
LOC_Os03g48750	No	inf	--	1.4666	up	Cupin domain containing protein
LOC_Os08g08960	Yes	NA	down	-2.14338	--	Cupin domain containing protein
LOC_Os05g25950	Yes	-2.02185	down	-0.601399	--	cyclin
LOC_Os05g26020	Yes	inf	up	inf	up	cyclin
LOC_Os10g37340	No	-0.363066	--	-1.34804	down	cystathionine gamma-synthase
LOC_Os03g31510	Yes	0.672851	--	0.918539	up	cysteine proteinase inhibitor 8 precursor
LOC_Os01g51540	No	0.144022	--	1.18125	up	cytidine/deoxycytidylate deaminase
LOC_Os10g02920	No	0.0947754	--	1.34411	up	cytochrome b561
LOC_Os08g14860	Yes	inf	up	inf	up	cytochrome b-c1 complex subunit 7
LOC_Os01g08810	No	1.74449	up	-0.0524545	--	cytochrome P450
LOC_Os01g10040	No	-0.47692	--	0.96842	up	cytochrome P450
LOC_Os01g12750	No	0.339701	--	0.883273	up	cytochrome P450
LOC_Os01g36294	No	0.0201552	--	0.846051	up	cytochrome P450
LOC_Os01g59000	No	0.142561	--	0.751747	up	cytochrome P450
LOC_Os02g30110	No	0.57072	--	1.2182	up	cytochrome P450
LOC_Os03g55240	No	-0.515617	--	0.671013	up	cytochrome P450
LOC_Os04g48460	No	0.366107	--	1.02321	up	cytochrome P450
LOC_Os06g01250	No	0.0827513	--	-1.33183	down	cytochrome P450
LOC_Os06g22340	No	0.451702	--	1.05687	up	cytochrome P450
LOC_Os07g11739	No	-0.561851	--	0.680021	up	cytochrome P450
LOC_Os08g39730	No	0.996222	--	1.73485	up	cytochrome P450
LOC_Os09g36080	Yes	0.227618	--	0.669182	up	cytochrome P450
LOC_Os10g36848	No	0.583896	--	1.06215	up	cytochrome P450
LOC_Os10g38110	No	-0.271014	--	0.901034	up	cytochrome P450
LOC_Os11g41680	No	3.61909	up	1.97883	up	cytochrome P450
LOC_Os11g41710	No	-0.684504	--	-2.23065	down	cytochrome P450
LOC_Os05g12040	No	1.82067	up	-1.32495	--	cytochrome P450 51
LOC_Os02g09250	Yes	0.277967	--	0.885047	up	cytochrome P450 71D10
LOC_Os02g09240	Yes	1.03562	up	0.631002	--	cytochrome P450 71D8
LOC_Os01g43740	No	-1.59551	down	0.215139	--	cytochrome P450 72A1
LOC_Os01g52790	No	-0.291402	--	0.962568	up	cytochrome P450 72A1
LOC_Os03g25500	Yes	-1.76909	down	-0.480938	--	cytochrome P450 72A1
LOC_Os05g08480	No	1.53779	up	0.924866	--	cytokinin-O-glucosyltransferase 1
LOC_Os02g51930	Yes	-0.898825	--	2.19317	up	cytokinin-O-glucosyltransferase 2
LOC_Os04g37820	No	0.476381	--	1.06723	up	cytokinin-O-glucosyltransferase 2
LOC_Os07g30610	No	0.231288	--	1.27132	up	cytokinin-O-glucosyltransferase 2
LOC_Os09g14610	No	-0.534913	--	-0.81281	down	DCL2
LOC_Os05g24880	No	-1.01195	down	-0.463636	--	dehydrogenase
LOC_Os11g01154	No	1.07814	up	1.06952	up	dehydrogenase
LOC_Os08g14490	Yes	0.286977	--	1.30763	up	dehydrogenase-phosphopantetheinyltransferase
LOC_Os08g15090	Yes	2.28219	up	1.37171	up	diacylglycerol kinase catalytic domain family protein
LOC_Os11g07830	No	0.960547	up	-0.569543	--	dirigent
LOC_Os08g07774	Yes	-9.15316	--	-5.70262	down	disease resistance protein RPM1
LOC_Os08g14800	Yes	inf	--	inf	up	disease resistance protein RPM1
LOC_Os10g07978	No	0.00921705	--	-0.778554	down	disease resistance protein RPM1
LOC_Os11g41210	No	0.477113	--	0.833629	up	disease resistance protein RPM1
LOC_Os03g40194	No	0.870668	--	1.49449	up	disease resistance RPP13-like protein 1
LOC_Os03g48320	No	-4.22526	down	-5.24644	down	disease resistance RPP13-like protein 1
LOC_Os03g48370	No	-1.90392	down	-1.84751	down	disease resistance RPP13-like protein 1
LOC_Os11g03820	No	0.594957	--	1.29985	up	D-mannose binding lectin family protein
LOC_Os12g43880	No	0.235506	--	0.775253	up	DNA binding protein
LOC_Os11g40150	Yes	1.42901	up	1.76073	up	DNA repair protein Rad51
LOC_Os05g45350	No	0.00427415	--	1.21989	up	dnaJ domain containing protein
LOC_Os03g61210	No	-0.20801	--	-0.769107	down	domain of unknown function domain containing protein
LOC_Os09g33460	Yes	-1.11556	--	-2.37274	down	double-stranded RNA binding motif containing protein
LOC_Os03g15230	No	0.378962	--	0.697926	up	DUF292 domain containing protein
LOC_Os08g07830	Yes	-0.765313	down	-0.590488	--	DUF292 domain containing protein
LOC_Os09g26370	Yes	-0.610669	--	-1.62626	down	DUF581 domain containing protein
LOC_Os11g43790	No	0.503057	--	-0.926548	down	DUF581 domain containing protein
LOC_Os10g33990	No	0.314363	--	0.917126	up	DUF584 domain containing protein
LOC_Os05g16640	No	-0.291416	--	1.11079	up	DUF630/DUF632 domains containing protein
LOC_Os01g62200	No	1.79488	up	-0.115502	--	DUF966 domain containing protein
LOC_Os03g52230	No	inf	up	0	--	dynamin-2B
LOC_Os05g08110	No	inf	up	inf	up	early light-induced protein, chloroplast precursor
LOC_Os07g08160	No	0.931409	up	0.314341	--	early light-induced protein, chloroplast precursor
LOC_Os03g42810	No	-1.20809	down	0.453779	--	endonuclease/exonuclease/phosphatase family domain containing protein
LOC_Os02g36210	Yes	0.955338	up	0.185919	--	ent-kaurene synthase, chloroplast precursor
LOC_Os11g02570	No	1.91982	--	1.99276	up	esterase
LOC_Os12g02500	No	0.975156	--	2.30672	up	esterase
LOC_Os05g06320	Yes	-1.19765	down	-1.56324	down	ethylene receptor
LOC_Os05g14010	No	-0.304146	--	-0.924074	down	ethylene-responsive protein related
LOC_Os02g36619	Yes	1.41979	--	3.2553	up	exo70 exocyst complex subunit
LOC_Os08g34020	No	-0.566023	--	1.04332	up	exostosin family domain containing protein
LOC_Os07g09050	No	0.421736	--	-1.55055	down	exostosin family protein
LOC_Os01g05064	No	0.419284	--	0.99572	up	expressed protein
LOC_Os01g20894	No	-2.14667	down	-2.22373	down	expressed protein
LOC_Os01g45914	No	2.63681	up	1.33451	--	expressed protein
LOC_Os01g48360	No	0.124702	--	1.10562	up	expressed protein
LOC_Os01g54190	No	3.25062	up	2.93594	up	expressed protein
LOC_Os01g56300	No	0.0678103	--	-0.70467	down	expressed protein
LOC_Os01g62770	No	-0.78405	down	-1.25736	down	expressed protein
LOC_Os01g62780	No	-0.545909	--	-1.01145	down	expressed protein
LOC_Os01g66150	No	-0.0704107	--	0.727215	up	expressed protein
LOC_Os01g69840	No	0.271871	--	-1.02565	down	expressed protein
LOC_Os01g69890	No	inf	up	0	--	expressed protein
LOC_Os01g71540	Yes	NA	down	-8.26664	--	expressed protein
LOC_Os01g71599	Yes	NA	down	NA	down	expressed protein
LOC_Os01g71624	Yes	NA	down	-8.05056	--	expressed protein
LOC_Os01g71630	Yes	-10.6784	down	-8.81806	down	expressed protein
LOC_Os01g73500	No	0.401259	--	1.23764	up	expressed protein
LOC_Os02g03700	No	-0.142779	--	-0.652168	down	expressed protein
LOC_Os02g09440	Yes	-0.991628	down	-1.00881	down	expressed protein
LOC_Os02g10794	No	-0.200082	--	-1.0488	down	expressed protein
LOC_Os02g13370	No	-0.00733523	--	1.36354	up	expressed protein
LOC_Os02g15750	No	-0.0697872	--	1.23228	up	expressed protein
LOC_Os02g27130	No	-0.133961	--	-0.865254	down	expressed protein
LOC_Os02g35315	Yes	-1.81249	down	-0.280428	--	expressed protein
LOC_Os02g36490	Yes	0.034703	--	0.746708	up	expressed protein
LOC_Os02g40340	No	-0.933735	--	-1.01365	down	expressed protein
LOC_Os02g46400	No	inf	up	0.83281	--	expressed protein
LOC_Os02g48630	Yes	0.316416	--	0.794256	up	expressed protein
LOC_Os02g48640	Yes	0.351018	--	0.745884	up	expressed protein
LOC_Os02g50710	Yes	1.15208	up	0.852682	--	expressed protein
LOC_Os02g53240	Yes	-4.14654	down	-4.37964	down	expressed protein
LOC_Os02g56940	No	0.00258625	--	-0.800328	down	expressed protein
LOC_Os03g03724	No	0.242887	--	0.938247	up	expressed protein
LOC_Os03g05900	No	-0.179134	--	1.37972	up	expressed protein
LOC_Os03g19940	No	-0.0287677	--	0.853054	up	expressed protein
LOC_Os03g27830	No	inf	up	inf	up	expressed protein
LOC_Os03g28250	Yes	inf	up	inf	up	expressed protein
LOC_Os03g30240	No	inf	up	inf	up	expressed protein
LOC_Os03g30780	No	-1.72728	down	-1.20036	--	expressed protein
LOC_Os03g31160	Yes	-1.8456	down	-0.378898	--	expressed protein
LOC_Os03g32302	Yes	inf	up	inf	--	expressed protein
LOC_Os03g32499	Yes	-2.09634	down	-0.844502	down	expressed protein
LOC_Os03g37730	Yes	inf	up	8.55131	--	expressed protein
LOC_Os03g37864	Yes	inf	up	9.6941	--	expressed protein
LOC_Os03g37878	Yes	inf	up	inf	up	expressed protein
LOC_Os03g38350	Yes	2.59658	up	1.29014	up	expressed protein
LOC_Os03g38359	Yes	inf	up	inf	up	expressed protein
LOC_Os03g40380	No	NA	down	NA	down	expressed protein
LOC_Os03g40410	No	1.27845	up	1.08164	up	expressed protein
LOC_Os03g40770	Yes	3.83245	--	4.02518	up	expressed protein
LOC_Os03g41662	No	NA	down	NA	down	expressed protein
LOC_Os03g42600	No	2.14546	up	1.80866	up	expressed protein
LOC_Os03g42730	No	2.98397	--	3.42828	up	expressed protein
LOC_Os03g43010	No	-0.756507	--	-1.10875	down	expressed protein
LOC_Os03g45220	No	NA	down	-8.11347	--	expressed protein
LOC_Os03g45770	No	-1.01454	down	-0.201555	--	expressed protein
LOC_Os03g45779	No	-4.14418	down	-2.00779	down	expressed protein
LOC_Os03g45970	No	-2.27023	down	-2.38275	down	expressed protein
LOC_Os03g45990	No	5.11733	--	inf	up	expressed protein
LOC_Os03g46040	No	-4.80225	down	-5.35269	down	expressed protein
LOC_Os03g47050	No	inf	up	inf	up	expressed protein
LOC_Os03g48626	No	0.733297	up	0.0423615	--	expressed protein
LOC_Os03g53845	No	inf	up	0	--	expressed protein
LOC_Os03g53930	No	-0.717575	down	0.442484	--	expressed protein
LOC_Os03g54240	No	inf	up	inf	--	expressed protein
LOC_Os03g56730	No	inf	up	inf	--	expressed protein
LOC_Os03g57580	No	1.16805	up	-0.118534	--	expressed protein
LOC_Os03g63870	No	-3.30987	down	NA	--	expressed protein
LOC_Os04g10940	No	1.24058	up	-0.161882	--	expressed protein
LOC_Os04g11400	No	-0.0165336	--	-0.653117	down	expressed protein
LOC_Os04g24770	No	inf	--	inf	up	expressed protein
LOC_Os04g31140	Yes	inf	up	inf	up	expressed protein
LOC_Os04g31790	Yes	-0.633822	--	1.83544	up	expressed protein
LOC_Os04g33070	No	-0.577446	--	inf	up	expressed protein
LOC_Os04g33310	No	0.493007	--	0.89813	up	expressed protein
LOC_Os04g37760	No	0.93746	--	1.65571	up	expressed protein
LOC_Os04g44790	No	-2.35234	down	0.882384	--	expressed protein
LOC_Os04g54310	No	1.03852	up	-0.525797	--	expressed protein
LOC_Os04g57760	No	0.550865	--	0.879912	up	expressed protein
LOC_Os05g02010	No	-0.0218883	--	0.65134	up	expressed protein
LOC_Os05g02070	No	1.10852	up	-0.237887	--	expressed protein
LOC_Os05g02450	Yes	-0.458486	--	0.982659	up	expressed protein
LOC_Os05g04000	No	-0.997205	down	-0.300374	--	expressed protein
LOC_Os05g05330	No	-0.971276	--	-1.70578	down	expressed protein
LOC_Os05g05390	Yes	1.06696	up	-0.0192917	--	expressed protein
LOC_Os05g05440	Yes	-1.39359	down	-0.118016	--	expressed protein
LOC_Os05g06530	Yes	-0.565492	--	-1.04861	down	expressed protein
LOC_Os05g06630	No	-3.5585	down	-3.99072	down	expressed protein
LOC_Os05g06790	No	-3.49183	down	-2.80565	down	expressed protein
LOC_Os05g06814	No	-1.72571	down	-1.07036	down	expressed protein
LOC_Os05g08090	No	2.06025	up	1.52365	up	expressed protein
LOC_Os05g08554	No	0.969269	up	-0.251639	--	expressed protein
LOC_Os05g09160	No	NA	down	NA	down	expressed protein
LOC_Os05g09728	No	1.16656	up	1.10427	--	expressed protein
LOC_Os05g11630	No	NA	down	-6.19013	--	expressed protein
LOC_Os05g12630	No	-1.85483	down	-2.55751	down	expressed protein
LOC_Os05g14070	Yes	8.33021	--	inf	up	expressed protein
LOC_Os05g14500	Yes	inf	up	inf	--	expressed protein
LOC_Os05g14580	Yes	inf	up	inf	--	expressed protein
LOC_Os05g14740	Yes	2.09858	up	1.39076	--	expressed protein
LOC_Os05g14980	Yes	-2.30104	down	-0.259932	--	expressed protein
LOC_Os05g15350	Yes	NA	down	-0.619745	--	expressed protein
LOC_Os05g15360	Yes	-9.069	--	-1.35274	down	expressed protein
LOC_Os05g17849	No	NA	down	-1.42375	--	expressed protein
LOC_Os05g23398	No	4.73228	up	3.41797	--	expressed protein
LOC_Os05g23530	No	-1.02065	down	-0.595531	--	expressed protein
LOC_Os05g25090	No	NA	down	-1.70863	down	expressed protein
LOC_Os05g26194	Yes	NA	down	-0.862238	--	expressed protein
LOC_Os05g27110	No	2.15756	up	1.6019	up	expressed protein
LOC_Os05g30700	No	-1.254	down	-0.683854	--	expressed protein
LOC_Os05g33520	No	1.32147	up	0.706275	up	expressed protein
LOC_Os05g33560	No	NA	down	-8.62936	--	expressed protein
LOC_Os05g38264	No	0.934724	--	1.00879	up	expressed protein
LOC_Os05g49940	No	0.614044	--	1.2951	up	expressed protein
LOC_Os06g01290	No	inf	up	inf	up	expressed protein
LOC_Os06g09600	No	0.288587	--	1.17257	up	expressed protein
LOC_Os06g10480	No	-1.10715	down	-0.51692	--	expressed protein
LOC_Os06g10530	No	1.4418	--	1.36829	up	expressed protein
LOC_Os06g11990	No	0.303609	--	-1.16945	down	expressed protein
LOC_Os06g12740	No	-0.449691	--	1.49166	up	expressed protein
LOC_Os06g15730	No	-2.43242	down	-1.42605	--	expressed protein
LOC_Os06g28030	No	inf	up	1.22704	--	expressed protein
LOC_Os06g32610	No	0.614669	--	-1.27313	down	expressed protein
LOC_Os06g40210	No	-0.0673211	--	0.751003	up	expressed protein
LOC_Os06g44034	No	0.976289	up	0.64378	--	expressed protein
LOC_Os06g46160	No	-0.675731	--	0.89993	up	expressed protein
LOC_Os06g50230	No	0.735358	up	0.106385	--	expressed protein
LOC_Os07g01904	No	-1.49175	down	-0.650415	--	expressed protein
LOC_Os07g04430	No	-3.53406	down	-1.87094	down	expressed protein
LOC_Os07g04450	No	-1.43929	down	-0.895787	down	expressed protein
LOC_Os07g23120	No	0.419996	--	-0.985033	down	expressed protein
LOC_Os07g23810	No	inf	up	4.43129	--	expressed protein
LOC_Os07g32129	No	NA	down	NA	down	expressed protein
LOC_Os07g43960	Yes	-5.36639	down	-4.07942	--	expressed protein
LOC_Os07g44770	Yes	-2.03943	down	-2.05645	down	expressed protein
LOC_Os07g45194	Yes	0.836048	up	0.897025	up	expressed protein
LOC_Os07g45570	Yes	0.181299	--	0.994296	up	expressed protein
LOC_Os07g46060	Yes	0.108598	--	1.38586	up	expressed protein
LOC_Os07g47590	Yes	0.00703613	--	0.851699	up	expressed protein
LOC_Os08g07690	Yes	0.240876	--	2.48514	up	expressed protein
LOC_Os08g09610	Yes	NA	down	-6.70773	--	expressed protein
LOC_Os08g13014	Yes	inf	up	inf	up	expressed protein
LOC_Os08g13130	Yes	NA	down	NA	down	expressed protein
LOC_Os08g13430	Yes	1.41816	up	1.21228	up	expressed protein
LOC_Os08g14900	Yes	inf	up	inf	up	expressed protein
LOC_Os08g15444	Yes	5.40821	up	4.21354	up	expressed protein
LOC_Os08g15650	Yes	0.450446	--	1.2705	up	expressed protein
LOC_Os08g20544	No	-0.972636	down	-1.3706	down	expressed protein
LOC_Os08g29615	Yes	-1.01219	down	-0.476787	--	expressed protein
LOC_Os08g30370	Yes	NA	down	NA	down	expressed protein
LOC_Os08g31860	No	0.275373	--	1.37097	up	expressed protein
LOC_Os08g32520	No	0.334128	--	0.926953	up	expressed protein
LOC_Os08g32720	No	NA	down	NA	--	expressed protein
LOC_Os08g32980	No	-0.572005	--	-1.17304	down	expressed protein
LOC_Os08g37690	No	0.389807	--	1.05617	up	expressed protein
LOC_Os08g39490	No	-0.0333528	--	-0.875237	down	expressed protein
LOC_Os08g40500	No	0.38032	--	0.902717	up	expressed protein
LOC_Os09g00999	No	-0.931413	--	1.19309	up	expressed protein
LOC_Os09g04384	No	NA	down	NA	--	expressed protein
LOC_Os09g13440	No	0.298281	--	0.893479	up	expressed protein
LOC_Os09g26350	Yes	-1.79156	down	-0.827151	--	expressed protein
LOC_Os09g32030	Yes	0.252458	--	0.674274	up	expressed protein
LOC_Os09g33876	Yes	-1.21353	down	-1.02141	down	expressed protein
LOC_Os09g33992	Yes	0.989146	--	1.42693	up	expressed protein
LOC_Os09g34110	Yes	0.436098	--	0.928026	up	expressed protein
LOC_Os09g34140	Yes	-0.0445079	--	-0.776522	down	expressed protein
LOC_Os10g10750	No	NA	down	-9.75433	--	expressed protein
LOC_Os10g11590	No	-10.024	--	NA	down	expressed protein
LOC_Os10g11889	No	1.49762	--	2.68585	up	expressed protein
LOC_Os10g24004	No	-4.05282	--	-2.08226	down	expressed protein
LOC_Os10g38890	No	-0.996412	down	-0.0885323	--	expressed protein
LOC_Os10g42040	No	-0.949517	down	-0.0347403	--	expressed protein
LOC_Os11g01220	No	0.599908	--	1.18031	up	expressed protein
LOC_Os11g01280	No	0.925008	up	1.46824	up	expressed protein
LOC_Os11g01690	Yes	NA	down	NA	down	expressed protein
LOC_Os11g06290	No	-1.02098	down	0.071841	--	expressed protein
LOC_Os11g09680	No	-0.000661482	--	-0.720953	down	expressed protein
LOC_Os11g13550	No	inf	--	inf	up	expressed protein
LOC_Os11g15624	No	2.03554	--	2.14723	up	expressed protein
LOC_Os11g26350	No	inf	up	inf	up	expressed protein
LOC_Os11g31630	No	2.76478	up	1.54991	--	expressed protein
LOC_Os11g31770	No	0.104196	--	1.4193	up	expressed protein
LOC_Os11g31780	No	NA	down	NA	--	expressed protein
LOC_Os11g32890	No	0.623806	up	-0.402398	--	expressed protein
LOC_Os11g34230	Yes	0.750644	up	0.899306	up	expressed protein
LOC_Os11g34690	Yes	-2.27609	down	-2.81621	down	expressed protein
LOC_Os11g34870	Yes	0.0684419	--	0.733289	up	expressed protein
LOC_Os11g34910	Yes	-4.16353	down	-5.66819	--	expressed protein
LOC_Os11g34950	Yes	-3.16572	down	-2.66889	down	expressed protein
LOC_Os11g38040	Yes	-2.66993	down	-1.66688	down	expressed protein
LOC_Os11g38520	Yes	NA	down	NA	down	expressed protein
LOC_Os11g38610	Yes	-0.945355	--	-1.21869	down	expressed protein
LOC_Os11g39430	Yes	inf	up	inf	up	expressed protein
LOC_Os11g39760	Yes	NA	down	NA	--	expressed protein
LOC_Os11g39780	Yes	NA	down	NA	down	expressed protein
LOC_Os11g40130	Yes	NA	down	NA	--	expressed protein
LOC_Os11g40200	Yes	0.815529	--	1.02182	up	expressed protein
LOC_Os11g40674	No	NA	down	NA	down	expressed protein
LOC_Os11g41550	No	NA	down	NA	down	expressed protein
LOC_Os11g42030	No	inf	--	inf	up	expressed protein
LOC_Os11g42850	No	-3.10948	--	-2.14475	down	expressed protein
LOC_Os11g42930	No	-0.902003	--	-1.51956	down	expressed protein
LOC_Os11g46300	No	inf	up	6.66642	--	expressed protein
LOC_Os09g33930	Yes	-1.14314	down	-1.00631	down	farnesyltransferase/geranylgeranyltransferase type-1 subunitalpha
LOC_Os05g48900	No	0.983768	up	0.23175	--	fasciclin domain containing protein
LOC_Os07g45074	Yes	-0.0563337	--	-0.869876	down	FAT domain-containing protein
LOC_Os04g30180	Yes	-7.52126	--	NA	down	F-box/LRR-repeat protein 14
LOC_Os11g01780	Yes	0.904482	up	0.281443	--	F-box/LRR-repeat protein 3
LOC_Os04g49690	No	-1.49028	down	-0.00675	--	FERONIA receptor-like kinase
LOC_Os02g52730	Yes	-1.21595	down	-1.51786	--	ferredoxin--nitrite reductase
LOC_Os11g01530	No	0.810852	up	0.345669	--	ferritin-1, chloroplast precursor
LOC_Os12g01530	No	-0.580955	--	-0.825734	down	ferritin-1, chloroplast precursor
LOC_Os12g01170	No	-1.1472	down	-1.21053	down	FGFR1 oncogene partner
LOC_Os08g14190	Yes	-3.084	down	-2.36084	down	flavonol sulfotransferase
LOC_Os01g25010	No	-0.607723	--	1.13565	up	flavonol synthase/flavanone 3-hydroxylase
LOC_Os04g21350	No	-0.914798	down	-0.601856	--	flowering promoting factor-like 1
LOC_Os05g35690	No	NA	down	0	--	GASR6 - Gibberellin-regulated GASA/GAST/Snakin family protein precursor
LOC_Os04g46020	No	-0.191132	--	0.970863	up	GATA zinc finger domain containing protein
LOC_Os11g37980	Yes	-1.18965	down	-2.3973	down	GAUT2/LGT2
LOC_Os01g11650	No	0.0101703	--	0.714307	up	GDSL-like lipase/acylhydrolase
LOC_Os05g06720	No	0.0926254	--	-1.00188	down	GDSL-like lipase/acylhydrolase
LOC_Os05g33270	No	-0.116872	--	-1.63777	down	GDSL-like lipase/acylhydrolase
LOC_Os06g44420	No	0.922676	--	0.967697	up	GDU1
LOC_Os03g42130	No	-0.50743	--	-1.24684	down	gibberellin 20 oxidase 2
LOC_Os05g48700	No	0.752373	--	-1.33601	down	gibberellin 2-beta-dioxygenase
LOC_Os06g20200	No	-0.131677	--	-1.20306	down	gibberellin receptor GID1L2
LOC_Os07g44850	Yes	-1.38069	--	1.67998	up	gibberellin receptor GID1L2
LOC_Os07g44890	Yes	2.11643	up	2.16898	up	gibberellin receptor GID1L2
LOC_Os07g44900	Yes	1.48827	up	inf	--	gibberellin receptor GID1L2
LOC_Os07g38930	No	-0.0510922	--	-1.13649	down	glucan endo-1,3-beta-glucosidase precursor
LOC_Os10g18480	No	-1.47066	down	-1.74625	down	glucosyltransferase
LOC_Os03g12290	No	0.00390094	--	0.893918	up	glutamine synthetase, catalytic domain containing protein
LOC_Os01g13480	No	-0.0481475	--	0.690921	up	glutaredoxin
LOC_Os01g37750	No	0.734432	--	1.20558	up	glutathione S-transferase
LOC_Os01g72130	Yes	-0.322845	--	1.28322	up	glutathione S-transferase
LOC_Os10g38610	No	-0.341058	--	1.14969	up	glutathione S-transferase
LOC_Os10g38590	No	-0.00642355	--	1.01331	up	glutathione S-transferase, N-terminal domain containing protein
LOC_Os12g16200	No	-0.365224	--	-0.944076	down	glutathione synthetase, chloroplast precursor
LOC_Os01g55690	No	-4.96961	down	0.184892	--	glutelin
LOC_Os02g15090	No	NA	down	0	--	glutelin
LOC_Os02g16820	No	NA	down	0	--	glutelin
LOC_Os02g16830	No	NA	down	0	--	glutelin
LOC_Os10g26060	No	-2.51237	down	0.281656	--	glutelin
LOC_Os02g31030	No	-0.76841	down	-0.614338	--	glycerophosphoryl diester phosphodiesterase family protein
LOC_Os06g21230	No	-0.029503	--	-1.32587	down	glycine rich protein family protein
LOC_Os02g37480	Yes	inf	--	-3.38503	down	glycine-rich cell wall structural protein precursor
LOC_Os06g21140	No	-0.0983749	--	-0.767791	down	glycine-rich cell wall structural protein precursor
LOC_Os05g15770	Yes	1.74389	up	0.319745	--	glycosyl hydrolase
LOC_Os10g28120	No	0.397247	--	1.08007	up	glycosyl hydrolase
LOC_Os06g48200	Yes	0.990537	up	-0.543074	--	glycosyl hydrolases family 16
LOC_Os08g13920	Yes	1.00487	up	-0.0387789	--	glycosyl hydrolases family 16
LOC_Os01g64170	No	-0.181236	--	1.014	up	glycosyl hydrolases family 17
LOC_Os01g71340	Yes	1.1144	up	1.38486	up	glycosyl hydrolases family 17
LOC_Os01g71380	Yes	inf	up	inf	up	glycosyl hydrolases family 17
LOC_Os02g10660	No	0.802046	--	1.14265	up	glycosyl hydrolases family 17
LOC_Os03g08600	No	1.00898	up	-0.11826	--	glycosyl transferase
LOC_Os11g37080	No	1.04587	--	1.1681	up	h/ACA ribonucleoprotein complex subunit 1-like protein 1
LOC_Os01g64470	No	0.0461478	--	3.04335	up	harpin-induced protein 1 domain containing protein
LOC_Os07g42160	No	0.322441	--	1.01164	up	HD domain containing protein
LOC_Os08g32130	No	1.34953	up	1.45935	up	heat shock protein DnaJ
LOC_Os03g02070	No	0.354233	--	1.39835	up	heavy-metal-associated domain-containing protein
LOC_Os10g30450	No	0.147488	--	0.795791	up	heavy-metal-associated domain-containing protein
LOC_Os01g72370	Yes	0.642909	--	1.32906	up	helix-loop-helix DNA-binding domain containing protein
LOC_Os02g56140	Yes	0.824264	--	1.53728	up	helix-loop-helix DNA-binding domain containing protein
LOC_Os03g27770	No	-0.670829	down	-0.579386	--	heme oxygenase 2
LOC_Os11g34110	Yes	-0.636893	--	-1.97818	down	heparan-alpha-glucosaminide N-acetyltransferase
LOC_Os05g09500	No	-0.999032	--	-1.04616	down	hexokinase
LOC_Os03g06090	No	0.139762	--	0.931445	up	high-affinity nickel-transport family protein
LOC_Os03g48300	No	-0.432529	--	-1.81767	down	histidine acid phosphatase
LOC_Os11g38920	Yes	-1.40403	down	-1.00925	--	HVA22
LOC_Os03g27110	No	0.830027	up	-0.94091	--	hydrolase protein
LOC_Os03g32270	Yes	0.75878	up	0.33241	--	hydrolase, alpha/beta fold family domain containing protein
LOC_Os05g43830	No	0.1315	--	1.00202	up	hydrolase, alpha/beta fold family domain containing protein
LOC_Os04g32740	No	-1.11539	down	-0.02524	--	hydrolase, NUDIX family, domain containing protein
LOC_Os05g12450	No	1.82943	up	2.69567	up	hydroquinone glucosyltransferase
LOC_Os08g08880	Yes	NA	--	NA	down	hypothetical protein
LOC_Os07g14610	No	0.54709	--	1.22146	up	IAA-amino acid hydrolase ILR1-like 6 precursor
LOC_Os11g01240	No	inf	up	inf	up	IBR domain containing protein
LOC_Os03g27120	No	-1.6063	down	-1.64422	down	ICE-like protease p20 domain containing protein
LOC_Os01g42860	No	0.329702	--	0.801859	up	inhibitor I family protein
LOC_Os01g57082	No	-2.29776	down	-0.768189	--	insulin-degrading enzyme
LOC_Os03g48030	No	-1.04396	down	0.075651	--	integral membrane HPP family protein
LOC_Os03g06570	No	1.38204	up	-0.0278013	--	IQ calmodulin-binding motif family protein
LOC_Os06g08041	No	-0.803495	--	1.21486	up	iron/ascorbate-dependent oxidoreductase
LOC_Os07g34520	No	-1.09596	--	1.09712	up	isocitrate lyase
LOC_Os01g24710	No	1.70574	up	-0.187811	--	jacalin-like lectin domain containing protein
LOC_Os04g30040	Yes	-3.10987	down	-4.11272	--	jacalin-like lectin domain containing protein
LOC_Os12g14440	No	1.57333	up	0.718996	--	Jacalin-like lectin domain containing protein
LOC_Os03g31594	Yes	-0.346449	--	-0.740302	down	jmjC domain containing protein
LOC_Os02g43130	No	-1.25849	down	-2.0244	down	kinesin motor domain containing protein
LOC_Os01g62490	No	0.0522054	--	-0.877264	down	laccase precursor protein
LOC_Os01g62600	No	0.110061	--	-0.986526	down	laccase precursor protein
LOC_Os05g13420	No	3.19142	up	3.21514	up	large tegument protein
LOC_Os09g36750	Yes	0.10623	--	0.828531	up	L-ascorbate peroxidase 4
LOC_Os01g61460	No	-0.379679	--	0.778678	up	leaf senescence related protein
LOC_Os06g10560	No	0.352562	--	-1.06429	down	leaf senescence related protein
LOC_Os09g33820	Yes	0.809309	up	1.33593	up	lecithine cholesterol acyltransferase
LOC_Os07g03890	No	-0.831834	down	0.216227	--	lectin-like receptor kinase 7
LOC_Os03g28270	Yes	-1.90167	down	-3.52248	down	Leucine Rich Repeat family protein
LOC_Os11g42070	No	7.37717	--	inf	up	Leucine Rich Repeat family protein
LOC_Os07g46950	Yes	0	--	1.38781	up	ligA
LOC_Os11g09010	No	-0.707748	down	-0.0464124	--	lipase
LOC_Os03g49380	No	-0.447137	--	1.01078	up	lipoxygenase
LOC_Os05g23880	No	-0.726037	down	-0.276465	--	lipoxygenase
LOC_Os12g37260	No	0.75718	up	0.252758	--	lipoxygenase 2.1, chloroplast precursor
LOC_Os08g39840	No	-0.496814	--	0.837343	up	lipoxygenase, chloroplast precursor
LOC_Os01g72490	Yes	0.0730569	--	0.728722	up	LRP1
LOC_Os08g06280	No	-0.362793	--	0.761335	up	LSD1 zinc finger domain containing protein
LOC_Os01g62980	No	0.798944	up	-0.437813	--	LTPL101 - Protease inhibitor/seed storage/LTP family protein precursor
LOC_Os04g33920	No	0.579225	--	-0.907137	down	LTPL102 - Protease inhibitor/seed storage/LTP family protein precursor
LOC_Os05g06780	No	-0.123604	--	-1.6198	down	LTPL104 - Protease inhibitor/seed storage/LTP family protein precursor
LOC_Os12g02310	No	0.296729	--	-1.37211	down	LTPL11 - Protease inhibitor/seed storage/LTP family protein precursor
LOC_Os03g01300	No	1.42142	up	1.7097	up	LTPL114 - Protease inhibitor/seed storage/LTP family protein precursor
LOC_Os03g50960	No	0.341506	--	-0.758938	down	LTPL118 - Protease inhibitor/seed storage/LTP family protein precursor
LOC_Os12g02330	No	0.198096	--	-0.809684	down	LTPL13 - Protease inhibitor/seed storage/LTP family protein precursor
LOC_Os05g47700	No	0.646593	up	-0.564522	--	LTPL152 - Protease inhibitor/seed storage/LTP family protein precursor
LOC_Os07g11630	No	NA	down	0	--	LTPL163 - Protease inhibitor/seed storage/LTP family protein precursor
LOC_Os07g11650	No	NA	down	0	--	LTPL164 - Protease inhibitor/seed storage/LTP family protein precursor
LOC_Os01g58660	No	NA	down	0	--	LTPL29 - Protease inhibitor/seed storage/LTP family protein precursor
LOC_Os03g25350	Yes	NA	down	0	--	LTPL36 - Protease inhibitor/seed storage/LTP family protein precursor
LOC_Os11g02379	Yes	-4.91315	--	-4.76327	down	LTPL6 - Protease inhibitor/seed storage/LTP family protein precursor
LOC_Os11g02369	Yes	1.44913	up	-0.437691	--	LTPL7 - Protease inhibitor/seed storage/LTP family protein precursor
LOC_Os07g07930	No	1.12755	up	0.678142	--	LTPL78 - Protease inhibitor/seed storage/LTP family protein precursor
LOC_Os06g47200	No	0.197127	--	0.697819	up	LTPL85 - Protease inhibitor/seed storage/LTP family protein precursor
LOC_Os11g02424	Yes	0.054056	--	-1.16112	down	LTPL9 - Protease inhibitor/seed storage/LTP family protein precursor
LOC_Os11g32260	No	-0.542495	--	-1.04204	down	lysosomal alpha-mannosidase precursor
LOC_Os11g39320	Yes	9.34371	--	inf	up	LZ-NBS-LRR class
LOC_Os03g51479	No	1.01465	up	-1.32078	--	maf
LOC_Os01g17214	No	-1.06432	down	-1.33331	down	major facilitator superfamily antiporter
LOC_Os04g40990	No	-0.566511	--	1.14561	up	malate synthase, glyoxysomal
LOC_Os08g13930	Yes	-1.08123	down	-1.4509	down	mannose-1-phosphate guanyltransferase
LOC_Os01g08510	No	-0.267341	--	-0.805177	down	MAR-binding filament-like protein 1
LOC_Os01g31980	No	-0.488865	--	0.899623	up	MATE efflux family protein
LOC_Os03g37411	Yes	-1.11843	down	-0.44497	--	MATE efflux family protein
LOC_Os04g30490	Yes	0.100725	--	-0.877108	down	MATE efflux family protein
LOC_Os10g20470	No	-0.232205	--	0.669982	up	MATE efflux family protein
LOC_Os01g50080	No	0.420415	--	-0.745668	down	MDR-like ABC transporter
LOC_Os07g26110	No	inf	--	2.55193	up	membrane associated DUF588 domain containing protein
LOC_Os11g42970	No	0.273758	--	1.37682	up	membrane associated DUF588 domain containing protein
LOC_Os03g31290	Yes	0.387872	--	0.895479	up	membrane-anchored ubiquitin-fold protein
LOC_Os05g24580	No	3.71157	up	3.61057	--	MEMO1
LOC_Os03g29850	No	0.298461	--	0.791767	up	metal cation transporter
LOC_Os03g38970	No	-0.326696	--	-0.649429	down	metal ion binding protein
LOC_Os07g15460	No	1.41596	up	1.67499	up	metal transporter Nramp6
LOC_Os01g74300	No	-1.25941	down	0.164824	--	metallothionein
LOC_Os05g11320	No	0.331277	--	2.51793	up	metallothionein-like protein 3B
LOC_Os05g01140	No	1.29137	up	-0.883235	--	methyltransferase
LOC_Os05g07900	No	1.03087	up	1.04086	up	mitochondrial carrier protein
LOC_Os03g37580	Yes	0.563526	--	0.895301	up	modifier of rudimentary protein
LOC_Os02g04740	No	0.324373	--	0.847372	up	molybdenum cofactor synthesis protein 2 large subunit
LOC_Os05g48660	No	-0.119841	--	0.719924	up	MRH1
LOC_Os11g37130	No	-0.856718	down	-0.789302	down	mttA/Hcf106 family protein
LOC_Os07g30240	No	-0.971892	down	-0.842369	--	mutS family domain IV containing protein
LOC_Os02g42850	No	-0.652657	--	1.28071	up	MYB family transcription factor
LOC_Os08g43550	No	0.720205	--	1.28053	up	MYB family transcription factor
LOC_Os11g01480	No	0.455616	--	1.19792	up	MYB family transcription factor
LOC_Os12g37690	No	1.22784	--	1.69548	up	MYB family transcription factor
LOC_Os02g43090	No	-1.32316	down	-1.26664	down	myristoyl-acyl carrier protein thioesterase, chloroplast precursor
LOC_Os11g43820	No	-0.716791	down	-0.289679	--	myristoyl-acyl carrier protein thioesterase, chloroplast precursor
LOC_Os01g54030	No	0.00991791	--	-0.830261	down	NADP-dependent malic enzyme
LOC_Os01g58022	No	-0.364919	--	-0.778833	down	NADPH-dependent oxidoreductase
LOC_Os01g58024	No	-0.158751	--	-1.00511	down	NADPH-dependent oxidoreductase
LOC_Os04g49194	No	0.731683	--	1.88362	up	naringenin,2-oxoglutarate 3-dioxygenase
LOC_Os05g15040	Yes	-6.82291	--	-1.12862	down	NB-ARC domain containing protein
LOC_Os08g16070	Yes	0.158769	--	0.925222	up	NB-ARC domain containing protein
LOC_Os11g34880	Yes	NA	down	NA	down	NB-ARC domain containing protein
LOC_Os11g34970	Yes	NA	down	-7.41517	--	NB-ARC domain containing protein
LOC_Os04g43440	No	-1.43546	down	0.279777	--	NB-ARC/LRR disease resistance protein
LOC_Os11g39160	Yes	inf	--	inf	up	NBS-LRR disease resistance protein
LOC_Os01g16370	No	-0.108247	--	-1.06664	down	NBS-LRR type disease resistance protein
LOC_Os11g29990	No	-1.1722	down	0.0279193	--	NBS-LRR type disease resistance protein
LOC_Os11g38580	Yes	NA	down	NA	--	NBS-LRR type disease resistance protein
LOC_Os08g36750	No	inf	up	0	--	NFKB
LOC_Os07g48980	No	-1.41457	down	-1.18041	down	nicotianamine synthase
LOC_Os11g41150	No	-3.09322	down	-0.70309	--	nitrilase-associated protein
LOC_Os02g12310	No	NA	down	0	--	no apical meristem protein
LOC_Os02g34970	Yes	-0.263851	--	-1.48449	down	no apical meristem protein
LOC_Os02g36880	Yes	0.177919	--	1.06963	up	No apical meristem protein
LOC_Os06g04090	No	0.388431	--	-0.876062	down	no apical meristem protein
LOC_Os06g46270	No	0.172313	--	0.964573	up	no apical meristem protein
LOC_Os07g48450	No	0.0481523	--	1.02896	up	no apical meristem protein
LOC_Os09g25810	No	0.313392	--	-1.146	down	nodulin
LOC_Os01g42090	No	0.178185	--	-0.828303	down	nodulin MtN3 family protein
LOC_Os02g30910	No	-0.647851	--	-1.62254	down	nodulin MtN3 family protein
LOC_Os12g29220	No	-0.163557	--	-0.719922	down	nodulin MtN3 family protein
LOC_Os11g42040	No	8.72216	--	inf	up	non-TIR-NBS-LRR type resistance protein
LOC_Os09g36770	Yes	-0.265925	--	-0.794949	down	NTMC2Type1.2 protein
LOC_Os01g03730	No	-0.345093	--	0.825613	up	nuclease PA3
LOC_Os11g25260	No	-0.486913	--	-1.58265	down	nucleoside-triphosphatase
LOC_Os11g25330	No	-0.190709	--	-1.52059	down	nucleoside-triphosphatase
LOC_Os12g02980	No	1.13074	up	-0.0209718	--	nucleoside-triphosphatase
LOC_Os01g58640	No	-0.169894	--	-0.63749	down	nucleotide pyrophosphatase/phosphodiesterase
LOC_Os04g46200	No	NA	down	inf	--	oleosin
LOC_Os03g54000	No	0.0338988	--	1.66966	up	oligopeptide transporter
LOC_Os03g24560	Yes	-1.94745	--	-2.47678	down	ompA/MotB
LOC_Os04g56100	No	1.15039	--	0.870579	up	one cut domain family member 3
LOC_Os11g45710	No	-0.25664	--	-1.01268	down	Os11bglu36 SFR2 homologue
LOC_Os04g39814	No	-1.08324	down	-0.0705465	--	Os4bglu9 - beta-glucosidase homologue, similar to Os4Bglu12 exoglucanase/beta-glucosidase
LOC_Os05g30350	No	-0.0303665	--	0.645749	up	Os5bglu22 - beta-glucosidase homologue, similar to G. max isohydroxyurate hydrolase
LOC_Os04g35520	No	0.2837	--	0.744394	up	OsAPx7 - Stromal Ascorbate Peroxidase encoding gene 5,8
LOC_Os03g29810	No	-0.458903	--	-0.782657	down	OsClp6 - Putative Clp protease homologue
LOC_Os05g31620	No	-0.394174	--	1.36144	up	OsCML15 - Calmodulin-related calcium sensor protein
LOC_Os05g13580	No	0.829812	up	0.692243	--	OsCML18 - Calmodulin-related calcium sensor protein
LOC_Os01g72530	Yes	-0.850191	--	2.42614	up	OsCML31 - Calmodulin-related calcium sensor protein
LOC_Os03g51090	No	-0.860701	down	-0.125719	--	OsFBDUF17 - F-box and DUF domain containing protein
LOC_Os11g37300	No	-7.35714	--	NA	down	OsFBDUF53 - F-box and DUF domain containing protein
LOC_Os11g37390	No	NA	down	-8.02041	--	OsFBDUF54 - F-box and DUF domain containing protein
LOC_Os11g38140	Yes	2.72516	--	2.30817	up	OsFBDUF58 - F-box and DUF domain containing protein
LOC_Os11g38500	Yes	NA	down	NA	down	OsFBDUF62 - F-box and DUF domain containing protein
LOC_Os04g31120	Yes	1.35893	up	1.1497	up	OsFBK14 - F-box domain and kelch repeat containing protein
LOC_Os08g09450	Yes	NA	down	NA	down	OsFBL41 - F-box domain and LRR containing protein
LOC_Os11g36450	No	-1.94525	down	-0.731867	--	OsFBO15 - F-box and other domain containing protein
LOC_Os07g47110	Yes	-0.427875	--	-1.02428	down	OsFBT11 - F-box and tubby domain containing protein
LOC_Os07g12610	No	-1.04359	--	-1.07982	down	OsFBX227 - F-box domain containing protein
LOC_Os08g05480	No	0.0895814	--	0.828347	up	OsFBX261 - F-box domain containing protein
LOC_Os08g09710	Yes	-1.87399	down	-1.94639	down	OsFBX271 - F-box domain containing protein
LOC_Os08g09760	Yes	inf	up	inf	up	OsFBX275 - F-box domain containing protein
LOC_Os01g09450	No	0.283697	--	-0.858215	down	OsIAA2 - Auxin-responsive Aux/IAA gene family member
LOC_Os07g41370	No	0.184479	--	-0.97716	down	OsMADS18 - MADS-box family gene with MIKCc type-box
LOC_Os04g31804	Yes	2.67046	up	3.56146	up	OsMADS64 - MADS-box family gene with M-alpha type-box
LOC_Os12g38170	No	0.682266	up	-0.370719	--	osmotin
LOC_Os04g47360	No	-0.561272	--	-0.749678	down	OsPOP9 - Putative Prolyl Oligopeptidase homologue
LOC_Os06g43930	No	0.36002	--	0.68524	up	OsProCP2 - Putative Lysosomal Pro-x Carboxypeptidase homologue
LOC_Os05g04700	No	0.546401	--	-0.979094	down	OsRCI2-6 - Hydrophobic protein LTI6B
LOC_Os03g44830	No	0.931653	up	0.484025	--	OsRhmbd9 - Putative Rhomboid homologue
LOC_Os06g50040	No	-0.239446	--	1.05517	up	OsSAUR29 - Auxin-responsive SAUR gene family member
LOC_Os09g37330	Yes	0.597003	--	0.705991	up	OsSAUR39 - Auxin-responsive SAUR gene family member
LOC_Os05g06660	No	-0.694011	--	-0.832105	down	OsSCP26 - Putative Serine Carboxypeptidase homologue
LOC_Os01g22980	No	-0.475944	--	-1.22391	down	OsSCP3 - Putative Serine Carboxypeptidase homologue
LOC_Os10g01134	No	0.417574	--	0.697071	up	OsSCP46 - Putative Serine Carboxypeptidase homologue
LOC_Os02g02320	No	0.103053	--	0.806383	up	OsSCP6 - Putative Serine Carboxypeptidase homologue
LOC_Os02g04680	No	-0.0576078	--	-0.664179	down	OsSPL3 - SBP-box gene family member
LOC_Os03g40830	Yes	1.2019	up	0.8967	up	OsSub30 - Putative Subtilisin homologue
LOC_Os10g38080	No	1.13786	up	-0.282293	--	OsSub61 - Putative Subtilisin homologue
LOC_Os04g29790	Yes	NA	down	NA	--	OsWAK40 - OsWAK receptor-like protein OsWAK-RLP
LOC_Os08g15149	Yes	3.21473	up	2.23267	up	oxidoreductase, 2OG-Fe oxygenase family protein
LOC_Os08g32160	No	0.89679	--	-1.21377	down	oxidoreductase, 2OG-FeII oxygenase domain containing protein
LOC_Os04g37490	No	0.150062	--	1.01944	up	oxidoreductase, aldo/keto reductase family protein
LOC_Os10g40020	No	-2.68889	down	-0.0322285	--	oxidoreductase, short chain dehydrogenase/reductase family domain containing family
LOC_Os05g35460	No	-0.131789	--	0.719335	up	patellin protein
LOC_Os03g18850	No	2.13906	up	-0.0442567	--	pathogenesis-related Bet v I family protein
LOC_Os03g53170	No	2.61462	up	0.0914624	--	pentatricopeptide
LOC_Os07g11280	No	-0.258516	--	-0.664621	down	pentatricopeptide containing protein
LOC_Os04g54640	No	0.20106	--	-0.691699	down	peptidase, cysteine peptidase active site
LOC_Os05g33510	No	0.765213	up	0.23829	--	peptide methionine sulfoxide reductase msrB
LOC_Os01g65100	No	0.909287	up	0.475404	--	peptide transporter
LOC_Os02g48570	Yes	2.29771	up	0.365383	--	peptide transporter PTR2
LOC_Os06g15370	No	0.335419	--	0.799622	up	peptide transporter PTR2
LOC_Os05g27010	Yes	0.107226	--	1.44571	up	peptide transporter PTR3-A
LOC_Os09g32526	Yes	0.716437	up	1.00212	up	peptidyl-prolyl cis-trans isomerase, FKBP-type
LOC_Os05g13330	No	-0.835107	down	-0.314775	--	per1-like family protein
LOC_Os03g53800	No	-0.0887983	--	0.885166	up	periplasmic beta-glucosidase precursor
LOC_Os01g19020	No	2.33241	up	0.40106	--	peroxidase precursor
LOC_Os01g28030	No	1.29722	up	0.274694	--	peroxidase precursor
LOC_Os01g36240	No	0.70544	--	-0.972081	down	peroxidase precursor
LOC_Os01g73170	No	0.0773207	--	0.724259	up	peroxidase precursor
LOC_Os02g14440	No	0.529742	--	-1.39146	down	peroxidase precursor
LOC_Os05g04500	No	-0.0745102	--	-0.909766	down	peroxidase precursor
LOC_Os06g46799	No	1.32489	up	0.484431	--	peroxidase precursor
LOC_Os07g47990	Yes	-0.509453	--	-0.862235	down	peroxidase precursor
LOC_Os07g48040	Yes	0.0640256	--	-1.00744	down	peroxidase precursor
LOC_Os02g41680	No	0.667227	up	-0.368459	--	phenylalanine ammonia-lyase
LOC_Os02g52010	Yes	-0.26809	--	1.07421	up	phosphate-induced protein 1 conserved region domain containing protein
LOC_Os04g59540	No	-0.0261862	--	-0.628501	down	phosphatidylinositol-4-phosphate 5-Kinase
LOC_Os08g07880	Yes	0.871786	up	0.463222	--	phosphopantothenate--cysteine ligase
LOC_Os11g41160	No	0.039218	--	1.31108	up	phosphoserine phosphatase, chloroplast precursor
LOC_Os04g16770	No	1.68379	up	1.10463	up	photosynthetic reaction center protein
LOC_Os08g35420	No	inf	up	-0.241263	--	photosynthetic reaction center protein
LOC_Os07g05360	No	-0.22774	--	-0.902781	down	photosystem II 10 kDa polypeptide, chloroplast precursor
LOC_Os07g05365	No	-0.258609	--	-1.42357	down	photosystem II 10 kDa polypeptide, chloroplast precursor
LOC_Os02g06200	No	-0.0618282	--	1.09478	up	phytosulfokine receptor precursor
LOC_Os02g40320	No	-2.09957	down	-2.41644	down	PINHEAD
LOC_Os03g57560	No	1.8255	up	0.0083496	--	piwi domain containing protein
LOC_Os11g33394	No	-3.55562	down	-3.73327	down	plant protein of unknown function domain containing protein
LOC_Os05g38680	No	-0.405513	--	-1.22632	down	plant-specific domain TIGR01589 family protein
LOC_Os04g55640	No	0.4928	--	0.837835	up	plant-specific domain TIGR01627 family protein
LOC_Os07g09340	No	0.187252	--	-0.872399	down	plasma membrane ATPase
LOC_Os11g34940	Yes	-1.59977	down	-3.00711	down	plastid-specific 50S ribosomal protein 6, chloroplast precursor
LOC_Os01g42410	No	-0.367997	--	1.14109	up	pleiotropic drug resistance protein
LOC_Os02g32690	No	1.84177	up	2.02115	up	pleiotropic drug resistance protein 15
LOC_Os05g28830	No	-0.549199	--	-1.4364	down	PMR5
LOC_Os07g47750	Yes	-1.57029	--	-1.28783	down	POEI49 - Pollen Ole e I allergen and extensin family protein precursor
LOC_Os06g03800	No	0.182731	--	1.58338	up	pollen ankyrin
LOC_Os09g31270	Yes	-0.0373657	--	1.15687	up	polygalacturonase
LOC_Os10g33170	No	0.293108	--	1.19387	up	POT domain containing peptide transporter
LOC_Os03g37840	Yes	0.524756	--	0.988559	up	potassium transporter
LOC_Os04g32920	No	-1.10384	down	-0.496036	--	potassium transporter
LOC_Os08g10550	Yes	1.1307	up	-0.229887	--	potassium transporter
LOC_Os02g43080	No	1.70458	up	2.73936	up	PPR repeat domain containing protein
LOC_Os03g11310	No	-0.166279	--	-0.791742	down	PPR repeat domain containing protein
LOC_Os09g09450	No	-2.13174	--	NA	down	PPR repeat domain containing protein
LOC_Os11g43800	No	0.990822	up	2.15758	up	PPR repeat domain containing protein
LOC_Os06g31070	No	NA	down	0	--	PROLM24 - Prolamin precursor
LOC_Os07g10570	No	NA	down	0	--	PROLM25 - Prolamin precursor
LOC_Os07g10580	No	NA	down	0	--	PROLM26 - Prolamin precursor
LOC_Os12g16890	No	NA	down	0	--	PROLM28 - Prolamin precursor
LOC_Os12g17010	No	NA	down	inf	--	PROLM29 - Prolamin precursor
LOC_Os09g14590	No	NA	down	NA	down	proteasome maturation factor UMP1 family protein
LOC_Os04g22120	No	-0.0701072	--	1.4378	up	protein kinase
LOC_Os01g02570	No	-0.677802	down	-0.155035	--	protein kinase domain containing protein
LOC_Os08g17320	No	0.519072	--	0.789502	up	protein kinase family protein
LOC_Os11g40370	No	inf	up	inf	up	protein kinase family protein
LOC_Os04g58200	No	-0.757866	--	-0.759808	down	protochlorophyllide reductase A, chloroplast precursor
LOC_Os05g26040	Yes	-3.54207	--	-2.28302	down	pumilio-family RNA binding repeat containing protein
LOC_Os04g49748	No	0.350125	--	0.829877	up	purine permease
LOC_Os09g29210	No	0.13513	--	1.32557	up	purine permease
LOC_Os02g03740	No	-0.890596	down	-0.0101034	--	pyridoxal biosynthesis protein PDX2
LOC_Os06g04070	No	-0.267247	--	0.717368	up	pyridoxal-dependent decarboxylase protein
LOC_Os03g46910	No	-1.41278	down	-1.63638	down	pyruvate kinase
LOC_Os03g31750	Yes	0.908437	--	0.805147	up	pyruvate, phosphate dikinase, chloroplast precursor
LOC_Os07g11410	No	NA	down	-0.852743	--	RAL5 - Seed allergenic protein RA5/RA14/RA17 precursor
LOC_Os07g11510	No	NA	down	0	--	RAL6 - Seed allergenic protein RA5/RA14/RA17 precursor
LOC_Os10g42020	No	-0.849931	down	-0.470249	--	RALFL29 - Rapid ALkalinization Factor RALF family protein precursor
LOC_Os08g14940	Yes	-4.73301	down	-4.83002	down	receptor kinase
LOC_Os11g36190	No	inf	up	7.82108	--	receptor kinase
LOC_Os08g14950	Yes	2.75866	up	3.12203	up	receptor-like protein kinase 2 precursor
LOC_Os11g36140	No	-2.60238	--	-1.35167	down	receptor-like protein kinase 2 precursor
LOC_Os11g36150	No	-2.41239	down	-1.4521	down	receptor-like protein kinase 2 precursor
LOC_Os11g35500	No	NA	down	-7.00113	--	receptor-like protein kinase 5 precursor
LOC_Os10g25040	No	-0.0619398	--	1.23949	up	red chlorophyll catabolite reductase
LOC_Os02g34860	Yes	1.45406	up	0.679757	--	Regulator of chromosome condensation domain containing protein
LOC_Os03g40260	No	-0.329723	--	-0.826097	down	Regulator of chromosome condensation domain containing protein
LOC_Os08g42700	No	-1.27064	down	0.0993991	--	resistance protein
LOC_Os08g29809	Yes	1.58338	up	0.68593	--	resistance protein LR10
LOC_Os12g04500	No	-1.09638	down	-0.64908	--	response regulator receiver domain containing protein
LOC_Os04g29920	Yes	-1.44107	--	-2.52799	down	reticulon domain containing protein
LOC_Os08g29854	Yes	-1.88978	--	-2.74798	down	RGH1A
LOC_Os12g24020	No	0.122338	--	-1.13715	down	rhodanese-like domain containing protein
LOC_Os04g48790	No	0.351424	--	-0.954015	down	rhoGAP domain containing protein
LOC_Os01g67180	No	-0.144881	--	0.800325	up	ribonuclease T2 family domain containing protein
LOC_Os09g36680	Yes	-0.125924	--	-1.43893	down	ribonuclease T2 family domain containing protein
LOC_Os03g34040	Yes	-1.32078	down	-1.09767	down	ribosomal protein
LOC_Os08g31228	No	-0.813546	down	-1.2134	down	ribosomal protein L27
LOC_Os01g58020	No	1.56501	up	1.034	--	ribulose bisphosphate carboxylase large chain precursor
LOC_Os10g21268	No	1.37309	up	1.41269	up	ribulose bisphosphate carboxylase large chain precursor
LOC_Os03g22680	No	-0.512261	--	0.655821	up	RING finger and CHY zinc finger domain-containing protein 1
LOC_Os03g31320	Yes	-0.611973	--	-0.873395	down	RING zinc finger protein-like
LOC_Os03g28080	No	0.410984	--	0.95984	up	ring-H2 zinc finger protein
LOC_Os04g29550	Yes	-2.67253	--	NA	down	RIPER2 - Ripening-related family protein precursor
LOC_Os05g25400	No	inf	up	inf	up	RNA binding protein
LOC_Os03g27930	No	-1.17408	down	-0.983151	down	RNA cap guanine-N2 methyltransferase domain containing protein
LOC_Os02g51890	Yes	0.168841	--	1.32879	up	RNA recognition motif containing protein
LOC_Os08g09100	Yes	0.382084	--	0.785233	up	RNA recognition motif containing protein
LOC_Os11g40510	No	0.818822	up	0.369998	--	RNA recognition motif containing protein
LOC_Os12g01010	No	-1.18391	down	-0.953194	down	RNA recognition motif containing protein
LOC_Os05g18780	No	6.5779	--	inf	up	rpp14 family protein
LOC_Os03g47070	No	-1.16498	down	-1.58243	down	RXW8
LOC_Os03g47754	No	-0.347377	--	-0.819692	down	SAB
LOC_Os07g40620	Yes	-0.754965	down	-0.139188	--	saccharopine dehydrogenase
LOC_Os06g13560	No	0.031304	--	1.14488	up	SAM dependent carboxyl methyltransferase
LOC_Os07g03710	No	1.9077	up	2.84522	up	SCP-like extracellular protein
LOC_Os07g03730	No	-1.16266	down	-0.80994	--	SCP-like extracellular protein
LOC_Os05g18294	No	-4.37066	down	-1.05643	down	SEC14 cytosolic factor family protein
LOC_Os04g50890	No	0.209154	--	-0.959963	down	secretory carrier-associated membrane protein
LOC_Os10g34910	No	0.103606	--	0.905324	up	secretory protein
LOC_Os01g68770	No	0.0534751	--	-0.71316	down	selenium-binding protein
LOC_Os09g36200	Yes	-0.13398	--	0.693156	up	senescence-inducible chloroplast stay-green protein 1
LOC_Os03g63074	No	-0.341486	--	-0.760172	down	Ser/Thr protein phosphatase family protein
LOC_Os07g48770	No	1.10332	up	-0.469071	--	serine hydrolase domain containing protein
LOC_Os06g18820	No	-0.207291	--	0.920222	up	serine threonine kinase
LOC_Os03g38745	Yes	1.26196	up	1.23707	up	serine/arginine repetitive matrix protein 1
LOC_Os04g34250	No	-0.00358555	--	-0.968351	down	serine/threonine-protein kinase receptor precursor
LOC_Os03g41438	No	1.67851	up	1.07638	up	serpin domain containing protein
LOC_Os08g14660	Yes	0.68747	--	1.03449	up	SET domain containing protein
LOC_Os04g33240	No	0.0946461	--	0.990981	up	sex determination protein tasselseed-2
LOC_Os11g37260	No	1.54274	up	0.783874	up	SEY1
LOC_Os04g54800	No	0.311338	--	-0.812589	down	shikimate kinase
LOC_Os04g44924	No	-0.734149	down	0.218219	--	short-chain dehydrogenase/reductase
LOC_Os05g16420	No	0.752356	--	1.83864	up	SHR5-receptor-like kinase
LOC_Os05g16430	No	2.01616	up	3.88222	up	SHR5-receptor-like kinase
LOC_Os05g16740	No	1.86801	up	1.07019	up	SHR5-receptor-like kinase
LOC_Os05g43390	No	-0.37881	--	1.1141	up	signal recognition particle 54 kDa protein
LOC_Os02g21009	No	-0.257221	--	-1.11432	down	sodium/calcium exchanger protein
LOC_Os12g42910	No	1.41715	--	1.70617	up	sodium/calcium exchanger protein
LOC_Os11g33000	No	NA	down	0	--	SSA5 - 2S albumin seed storage family protein precursor
LOC_Os06g04200	No	-4.45912	down	2.12196	--	starch synthase
LOC_Os11g37740	No	-6.14073	down	-5.92973	down	stripe rust resistance protein Yr10
LOC_Os11g37880	Yes	-1.30978	--	-1.92969	down	stripe rust resistance protein Yr10
LOC_Os07g42626	No	0.285633	--	-0.908272	down	STRUBBELIG-RECEPTOR FAMILY 6 precursor
LOC_Os03g27990	No	1.52245	up	0.429141	--	STRUBBELIG-RECEPTOR FAMILY 7 precursor
LOC_Os03g28330	No	0.0701818	--	-0.900474	down	sucrose synthase
LOC_Os03g57310	No	-0.423063	--	1.19283	up	syntaxin
LOC_Os08g14640	Yes	-1.41602	down	-0.848548	--	syntaxin 6, N-terminal domain containing protein
LOC_Os02g10690	No	1.13891	up	2.16054	up	targeting protein for Xklp2
LOC_Os04g27340	No	0.426567	--	3.00109	up	terpene synthase
LOC_Os08g04500	No	-0.890085	down	-0.195787	--	terpene synthase
LOC_Os08g07080	No	1.89228	up	-0.977082	--	terpene synthase
LOC_Os10g34790	No	1.35565	up	-0.920793	--	terpene synthase
LOC_Os04g27670	No	0.745547	--	1.74916	up	terpene synthase family, metal binding domain containing protein
LOC_Os03g46070	No	1.01228	up	1.27547	up	thaumatin
LOC_Os12g43410	No	0.541698	--	1.20193	up	thaumatin
LOC_Os12g43450	No	2.50212	up	1.16101	up	thaumatin family domain containing protein
LOC_Os09g38920	Yes	0.247919	--	0.834313	up	thiol protease SEN102 precursor
LOC_Os05g33280	No	-0.0985348	--	-0.771883	down	thylakoid lumen protein
LOC_Os05g25350	No	1.58264	up	1.4109	up	TKL_IRAK_CrRLK1L-1.12 - The CrRLK1L-1 subfamily has homology to the CrRLK1L homolog
LOC_Os07g43560	Yes	3.27431	up	3.53781	up	TKL_IRAK_DUF26-lc.24 - DUF26 kinases have homology to DUF26 containing loci
LOC_Os07g43570	Yes	6.73262	up	9.84642	up	TKL_IRAK_DUF26-lc.25 - DUF26 kinases have homology to DUF26 containing loci
LOC_Os11g01170	No	2.98278	up	2.80537	up	tonneau 1b
LOC_Os08g07970	Yes	0.503622	--	0.828989	up	transcription factor
LOC_Os05g04584	No	0.0745135	--	-0.931456	down	transferase family protein
LOC_Os06g49660	No	0.758227	up	0.169672	--	transferase family protein
LOC_Os08g07720	Yes	-1.4844	down	4.78329	--	transferase family protein
LOC_Os08g07730	Yes	0.829205	--	inf	up	transferase family protein
LOC_Os02g33540	No	inf	--	inf	up	translational activator family protein
LOC_Os11g37200	No	2.03843	--	2.24953	up	transmembrane BAX inhibitor motif-containing protein
LOC_Os05g40700	No	-0.67578	--	0.659294	up	transmembrane protein 56
LOC_Os03g40780	Yes	-0.81193	down	0.171493	--	transport protein-related
LOC_Os08g31670	No	6.54464	--	inf	up	transporter
LOC_Os02g36450	Yes	-0.681926	--	0.626344	up	transporter family protein
LOC_Os03g11900	No	-0.466196	--	0.646958	up	transporter family protein
LOC_Os07g01560	No	-0.177679	--	1.05822	up	transporter family protein
LOC_Os09g15330	No	0.330498	--	0.968717	up	transporter family protein
LOC_Os10g21590	No	0.607052	--	2.06412	up	transporter family protein
LOC_Os11g40540	No	0.559345	--	0.833955	up	transporter family protein
LOC_Os12g32760	No	0.290418	--	0.959958	up	transporter family protein
LOC_Os10g37660	No	-0.500987	--	-1.40575	down	trehalase precursor
LOC_Os05g07830	No	0	--	inf	up	tRNA methyltransferase complex GCD14 subunit
LOC_Os11g38930	Yes	-3.22555	down	-1.03791	--	tRNA-splicing endonuclease subunit Sen2
LOC_Os01g48680	No	0.0597797	--	-0.638411	down	two pore calcium channel protein 1
LOC_Os11g42510	No	-0.293879	--	1.20186	up	tyrosine aminotransferase
LOC_Os03g24930	Yes	-0.533765	--	0.911099	up	tyrosine protein kinase domain containing protein
LOC_Os11g34270	Yes	-6.807	--	-4.85156	down	ubiquitin carboxyl-terminal hydrolase domain containing protein
LOC_Os01g74320	No	0.421021	--	0.693829	up	ubiquitin ligase
LOC_Os09g34214	Yes	0.585313	--	0.821622	up	UDP-glucoronosyl and UDP-glucosyl transferase domain containing protein
LOC_Os09g35800	Yes	-0.123237	--	1.05799	up	UDP-glucose 4-epimerase
LOC_Os03g30934	No	0.764184	up	0.223447	--	UDP-N-acetylglucosamine transferase subunit ALG14
LOC_Os05g33290	No	-0.387918	--	-0.657285	down	uncharacterized conserved membrane protein specific to cyanobacteria
LOC_Os02g45690	No	-0.416915	--	-0.877347	down	uncharacterized mscS family protein
LOC_Os03g55810	No	inf	up	NA	--	uncharacterized PE-PGRS family protein PE_PGRS46
LOC_Os02g06360	No	1.17891	up	-0.555981	--	uncharacterized protein CPn_0526/CP_0226/CPj0526/CpB0547
LOC_Os07g46330	Yes	0.173327	--	-1.12369	down	uncharacterized UPF0114 domain containing protein
LOC_Os04g34590	No	2.37191	--	2.86446	up	UPF0496 protein 2
LOC_Os12g31860	No	-0.0596361	--	-0.971493	down	ureide permease
LOC_Os10g36210	No	-0.848659	down	-0.371895	--	valyl-tRNA synthetase
LOC_Os08g12430	Yes	1.19806	up	0.97574	up	VERNALIZATION-INSENSITIVE
LOC_Os05g44310	No	-0.140404	--	-0.821214	down	vesicle-fusing ATPase
LOC_Os08g44270	No	1.2755	--	1.64382	up	vignain precursor
LOC_Os09g39060	Yes	0.773805	up	-1.05014	--	vignain precursor
LOC_Os07g42280	No	0.0397362	--	-1.1145	down	von Willebrand factor type A domain containing protein
LOC_Os03g20330	No	1.79394	up	3.89862	up	VQ domain containing protein
LOC_Os05g32460	No	1.24804	up	0.905867	up	VQ domain containing protein
LOC_Os10g33250	No	0.568618	--	0.933818	up	WAX2
LOC_Os05g07710	No	-5.7556	--	NA	down	WD40-like domain containing protein
LOC_Os10g30610	No	0.120967	--	0.777619	up	white-brown complex homolog protein
LOC_Os09g29660	Yes	-0.0292619	--	0.828143	up	white-brown complex homolog protein 11
LOC_Os04g54300	No	-0.00894534	--	-0.765512	down	wound induced protein
LOC_Os01g53040	No	0.425253	--	1.1221	up	WRKY14
LOC_Os08g38990	No	-0.767809	--	-0.810857	down	WRKY30
LOC_Os05g09020	No	-0.880181	down	-0.274149	--	WRKY67
LOC_Os01g18584	No	0.273425	--	1.11236	up	WRKY9
LOC_Os03g08320	No	0.196002	--	1.16864	up	ZIM domain containing protein
LOC_Os05g28730	No	-0.466596	--	-1.04347	down	zinc finger, C3HC4 type domain containing protein
LOC_Os07g43740	Yes	1.32991	up	1.9401	--	zinc finger, C3HC4 type domain containing protein
LOC_Os11g37230	No	-0.52643	--	1.38279	up	zinc finger, C3HC4 type domain containing protein
LOC_Os10g30850	No	-1.88522	down	-0.0596732	--	zinc finger, RING-type
LOC_Os11g32720	No	-0.714178	--	-0.941177	down	zinc knuckle domain containing protein
LOC_Os09g26780	Yes	0.280895	--	1.31854	up	zinc-finger protein
LOC_Os12g39400	No	0.202938	--	1.47538	up	ZOS12-09 - C2H2 zinc finger protein
LOC_Os03g41110	No	0.497107	--	1.14155	up	ZOS3-14 - C2H2 zinc finger protein
LOC_Os03g55540	No	-0.111167	--	1.14489	up	ZOS3-18 - C2H2 zinc finger protein
NA and inf indicated that fold change (FC) is 0 and infinity, respecificly.
