# Supplementary material for: Comparative transcriptome sequencing of tolerant rice introgression line and its parents in response to drought stress
Source: BMC Genomics. 2014 Nov 26;15(1):1026. doi: 10.1186/1471-2164-15-1026 (PMC4258296; doi:10.1186/1471-2164-15-1026)
Supplement: Supplementary file 9 — Additional file 9:List of DEGs with various function categories in H471 compared with HHZ under drought conditions. Excel file containing a list of DEGs with various function categories in H471 compared with HHZ under drought conditions. (XLS 57 KB) [file 12864_2014_6721_MOESM9_ESM.xls]

## Sheet: Additional file 9 
Additional file 9. List of DEGs with various function categories in H471 compared with HHZ under drought conditions.
Gene ID	Function category	Subgroup	H471 vs HHZ at 1 day drought stress		H471 vs HHZ at 3 day drought stress		H471_1d vs H471_ck		H471_3d vs H471_ck		Description
			log2(FC)	Up/Down	log2(FC)	Up/Down	log2(FC)	Up/Down	log2(FC)	Up/Down
LOC_Os02g06200	receptor kinase	A	-0.0618282	--	1.09478	up	-2.2345	down	-0.852527	--	Leucine-rich receptor-like protein kinase family protein
LOC_Os03g28270	receptor kinase	A	-1.90167	down	-3.52248	down	-1.97925	down	-3.86625	down	Leucine-rich repeat protein kinase family protein
LOC_Os04g30040	receptor kinase	A	-3.10987	down	-4.11272	--	-4.50025	down	-7.56975	--	cysteine-rich RLK (RECEPTOR-like protein kinase) 39
LOC_Os05g16420	receptor kinase	A	0.752356	--	1.83864	up	0.920496	--	3.14123	up	Leucine-rich repeat transmembrane protein kinase
LOC_Os05g16430	receptor kinase	A	2.01616	up	3.88222	up	3.3322	up	4.52904	up	Leucine-rich repeat transmembrane protein kinase
LOC_Os05g16740	receptor kinase	A	1.86801	up	1.07019	up	-0.329791	--	0.110954	--	Leucine-rich repeat transmembrane protein kinase
LOC_Os05g25350	receptor kinase	A	1.58264	up	1.4109	up	0.180029	--	-0.541332	--	Malectin/receptor-like protein kinase family protein
LOC_Os05g48660	receptor kinase	A	-0.119841	--	0.719924	up	0.0025681	--	0.433903	--	Leucine-rich repeat protein kinase family protein
LOC_Os07g43560	receptor kinase	A	3.27431	up	3.53781	up	-1.08246	down	-0.55953	--	cysteine-rich RLK (RECEPTOR-like protein kinase) 10
LOC_Os07g43570	receptor kinase	A	6.73262	up	9.84642	up	-2.28512	down	0.353795	--	cysteine-rich RLK (RECEPTOR-like protein kinase) 10
LOC_Os08g14940	receptor kinase	A	-4.73301	down	-4.83002	down	-2.78435	down	-4.46174	down	Leucine-rich repeat protein kinase family protein
LOC_Os08g14950	receptor kinase	A	2.75866	up	3.12203	up	1.3511	up	-0.323243	--	Leucine-rich repeat protein kinase family protein
LOC_Os11g35500	receptor kinase	A	NA	down	-7.00113	--	NA	down	-6.42472	--	Leucine-rich repeat protein kinase family protein
LOC_Os11g31530	receptor kinase	A	inf	--	inf	up	-8.15543	--	-5.56348	down	BRASSINOSTEROID INSENSITIVE 1-associated receptor kinase 1 precursor, putative, expressed
LOC_Os11g36140	receptor kinase	A	-2.60238	--	-1.35167	down	-7.21286	--	-2.83487	down	Leucine-rich repeat protein kinase family protein
LOC_Os11g36150	receptor kinase	A	-2.41239	down	-1.4521	down	-2.19367	down	-0.297319	--	Leucine-rich repeat protein kinase family protein
LOC_Os11g36190	receptor kinase	A	inf	up	7.82108	--	0.805258	--	1.61975	up	Leucine-rich repeat protein kinase family protein
LOC_Os11g41210	receptor kinase	A	0.477113	--	0.833629	up	-0.123313	--	0.422195	--	Leucine-rich repeat protein kinase family protein
LOC_Os05g06320	kinase	A	-1.19765	down	-1.56324	down	-1.46515	down	-1.266	down	Signal transduction histidine kinase, hybrid-type, ethylene sensor
LOC_Os11g40370	kinase	A	inf	up	inf	up	0.588466	--	0.783805	--	protein kinase family protein, putative, expressed
LOC_Os01g02570	kinase	A	-0.677802	down	-0.155035	--	-1.79264	down	-3.23912	down	Protein kinase superfamily protein
LOC_Os02g04330	kinase	A	0.601768	--	0.928432	up	0.463355	--	-0.0295123	--	5\'-AMP-activated protein kinase-related
LOC_Os03g24930	kinase	A	-0.533765	--	0.911099	up	-2.71622	down	-0.63414	--	tyrosine protein kinase domain containing protein, putative, expressed
LOC_Os03g46910	kinase	A	-1.41278	down	-1.63638	down	-2.48062	down	-3.25458	down	Pyruvate kinase family protein
LOC_Os04g22120	kinase	A	-0.0701072	--	1.4378	up	-3.20742	down	-1.21298	down	protein kinase, putative, expressed
LOC_Os04g29790	kinase	A	NA	down	NA	--	NA	down	NA	down	OsWAK40 - OsWAK receptor-like protein OsWAK-RLP, expressed
LOC_Os04g59540	kinase	A	-0.0261862	--	-0.628501	down	5.22282	up	4.22331	up	phosphatidylinositol-4-phosphate 5-Kinase, putative, expressed
LOC_Os05g25840	kinase	A	0.320718	--	0.986021	up	0.714943	up	1.90582	up	Protein kinase superfamily protein
LOC_Os06g02000	kinase	A	-0.11445	--	-0.971965	down	-0.175488	--	-1.41975	down	adenylate kinase, putative, expressed
LOC_Os06g12740	kinase	A	-0.449691	--	1.49166	up	-0.0385563	--	1.34769	up	Serine/threonine-protein kinase WNK (With No Lysine)-related
LOC_Os06g18820	kinase	A	-0.207291	--	0.920222	up	-0.53756	--	2.09248	up	serine threonine kinase, putative, expressed
LOC_Os07g45074	kinase	A	-0.0563337	--	-0.869876	down	0.0748651	--	-0.457594	--	Phosphatidylinositol 3- and 4-kinase family protein with FAT domain
LOC_Os08g15090	kinase	A	2.28219	up	1.37171	up	1.16777	up	0.691234	--	diacylglycerol kinase 4
LOC_Os08g17320	kinase	A	0.519072	--	0.789502	up	-1.86031	down	1.44506	up	protein kinase family protein, putative, expressed
LOC_Os03g43440	kinase	A	-0.294642	--	-0.661924	down	-0.19051	--	1.48036	up	CAMK_KIN1/SNF1/Nim1_like.17 - CAMK includes calcium/calmodulin depedent protein kinases, expressed
LOC_Os10g39420	kinase	A	-1.31256	down	0.0347369	--	1.24717	--	0.187126	--	CAMK_CAMK_like.8 - CAMK includes calcium/calmodulin depedent protein kinases, expressed
LOC_Os05g26870	kinase	A	inf	up	inf	--	inf	up	inf	--	CAMK_KIN1/SNF1/Nim1_like.21 - CAMK includes calcium/calmodulin depedent protein kinases, expressed
LOC_Os03g20380	kinase	A	-0.703582	down	-0.63602	--	0.56923	--	0.377341	--	CAMK_KIN1/SNF1/Nim1_like.2 - CAMK includes calcium/calmodulin depedent protein kinases, expressed
LOC_Os01g72530	Ca2+ signal related	A	-0.850191	--	2.42614	up	-3.48534	down	-1.57551	down	OsCML31 -Calcium-binding EF-hand family protein
LOC_Os02g50174	Ca2+ signal related	A	0.0173337	--	0.816709	up	-1.66758	down	-0.777609	down	Caleosin-related family protein
LOC_Os05g13580	Ca2+ signal related	A	0.829812	up	0.692243	--	1.64914	up	-1.37614	down	OsCML18-EF hand calcium-binding protein family
LOC_Os05g31620	Ca2+ signal related	A	-0.394174	--	1.36144	up	-1.82185	down	0.205245	--	OsCML15-EF hand calcium-binding protein family
LOC_Os08g20544	Ca2+ signal related	A	-0.972636	down	-1.3706	down	0.666379	up	-0.0154397	--	Calcium-dependent lipid-binding (CaLB domain) family protein
LOC_Os12g42910	Ca2+ signal related	A	1.41715	--	1.70617	up	3.34565	up	6.00476	up	sodium/calcium exchanger protein, putative, expressed
LOC_Os03g42130	GA related	B	-0.50743	--	-1.24684	down	1.16281	up	-2.55685	down	gibberellin 20 oxidase 2, putative, expressed
LOC_Os05g48700	GA related	B	0.752373	--	-1.33601	down	3.91937	--	5.93991	--	gibberellin 2-oxidase 1
LOC_Os06g20200	GA related	B	-0.131677	--	-1.20306	down	1.04388	--	1.72305	up	gibberellin receptor GID1L2, putative, expressed
LOC_Os07g44850	GA related	B	-1.38069	--	1.67998	up	-0.414573	--	6.00226	--	gibberellin receptor GID1L2, putative, expressed
LOC_Os07g44890	GA related	B	2.11643	up	2.16898	up	0.901504	--	0.795426	--	gibberellin receptor GID1L2, putative, expressed
LOC_Os07g44900	GA related	B	1.48827	up	inf	--	4.4367	--	-0.105513	--	gibberellin receptor GID1L2, putative, expressed
LOC_Os03g08320	JA related	B	0.196002	--	1.16864	up	-0.677077	--	0.241644	--	jasmonate-zim-domain protein 1
LOC_Os03g49380	JA related	B	-0.447137	--	1.01078	up	-1.7313	down	-0.758401	--	lipoxygenase, putative, expressed
LOC_Os05g14010	JA related	B	-0.304146	--	-0.924074	down	0.956805	up	-0.0824711	--	acyl-CoA oxidase
LOC_Os05g06300	JA related	B	-6.6227	--	NA	down	-6.37907	--	NA	down	3-hydroxyacyl-CoA dehydrogenase, putative, expressed
LOC_Os05g23880	JA related	B	-0.726037	down	-0.276465	--	-0.859413	down	-0.661963	down	lipoxygenase, putative, expressed
LOC_Os08g39840	JA related	B	-0.496814	--	0.837343	up	-5.62727	down	-3.12744	down	lipoxygenase 2
LOC_Os09g26780	JA related	B	0.280895	--	1.31854	up	-0.368799	--	-0.0422898	--	jasmonate-zim-domain protein 1
LOC_Os12g04500	JA related	B	-1.09638	down	-0.64908	--	-2.5136	down	-3.33114	down	acetyl-CoA acyltransferase
LOC_Os12g26290	JA related	B	0.0162111	--	-0.640233	down	2.27567	up	0.5408	--	alpha-DOX2, putative, expressed
LOC_Os12g37260	JA related	B	0.75718	up	0.252758	--	1.4017	up	-0.3602	--	lipoxygenase 2
LOC_Os01g72490	TF	C	0.0730569	--	0.728722	up	-0.241	--	1.88793	up	Lateral root primordium (LRP) protein-related
LOC_Os05g14010	TF	C	-0.304146	--	-0.924074	down	0.956805	up	-0.0824711	--	basic helix-loop-helix (bHLH) DNA-binding superfamily protein
LOC_Os01g06640	TF	C	0.00641954	--	0.899674	up	0.57737	--	2.32943	up	basic helix-loop-helix (bHLH) DNA-binding superfamily protein
LOC_Os01g11910	TF	C	-0.333433	--	0.779853	up	-2.18351	down	-0.156266	--	basic helix-loop-helix (bHLH) DNA-binding superfamily protein
LOC_Os01g18584	TF	C	0.273425	--	1.11236	up	-0.950329	down	0.947038	up	WRKY9, expressed
LOC_Os01g53040	TF	C	0.425253	--	1.1221	up	-5.37454	--	-0.48025	--	WRKY14, expressed
LOC_Os01g64790	TF	C	0.194392	--	1.02814	up	0.743792	--	1.698	up	AP2 domain containing protein, expressed
LOC_Os01g72370	TF	C	0.642909	--	1.32906	up	1.06768	up	2.20505	up	basic helix-loop-helix (bHLH) DNA-binding superfamily protein
LOC_Os02g04680	TF	C	-0.0576078	--	-0.664179	down	1.41241	up	0.199409	--	OsSPL3 - SBP-box gene family member, expressed
LOC_Os02g12310	TF	C	NA	down	0	--	0	--	0	--	NAC (No Apical Meristem) domain transcriptional regulator superfamily protein
LOC_Os02g34970	TF	C	-0.263851	--	-1.48449	down	3.41904	--	3.80888	--	no apical meristem protein, putative, expressed
LOC_Os02g36880	TF	C	0.177919	--	1.06963	up	-0.138831	--	2.80268	up	NAC domain containing protein 100
LOC_Os02g42850	TF	C	-0.652657	--	1.28071	up	0.0245324	--	2.00497	up	MYB family transcription factor, putative, expressed
LOC_Os02g56140	TF	C	0.824264	--	1.53728	up	2.6645	--	4.10114	--	helix-loop-helix DNA-binding domain containing protein, expressed
LOC_Os03g08470	TF	C	-0.314336	--	1.05797	up	-1.13857	--	5.78787	up	AP2 domain containing protein, expressed
LOC_Os03g42280	TF	C	2.98113	up	3.91807	up	1.08249	up	1.24248	up	B3 DNA binding domain containing protein, expressed
LOC_Os03g55540	TF	C	-0.111167	--	1.14489	up	-0.351586	--	-0.732087	down	ZOS3-18 - C2H2 zinc finger protein, expressed
LOC_Os04g23550	TF	C	1.01449	up	0.532646	--	2.98598	up	0.950902	--	basic helix-loop-helix family protein, putative, expressed
LOC_Os04g31804	TF	C	2.67046	up	3.56146	up	1.50687	up	1.19186	up	OsMADS64 - MADS-box family gene with M-alpha type-box, expressed
LOC_Os04g46020	TF	C	-0.191132	--	0.970863	up	-1.27624	down	0.452857	--	GATA zinc finger domain containing protein, expressed
LOC_Os04g57340	TF	C	-0.0100351	--	0.883426	up	1.86343	up	2.36236	up	AP2 domain containing protein, expressed
LOC_Os05g09020	TF	C	-0.880181	down	-0.274149	--	-3.30913	down	-3.27839	down	WRKY67, expressed
LOC_Os06g04090	TF	C	0.388431	--	-0.876062	down	4.20362	up	1.98732	up	no apical meristem protein, putative, expressed
LOC_Os06g15330	TF	C	-0.529592	--	-0.721744	down	-4.342	down	-0.307723	--	CCT/B-box zinc finger protein, putative, expressed
LOC_Os06g46270	TF	C	0.172313	--	0.964573	up	-0.408046	--	2.60171	up	no apical meristem protein, putative, expressed
LOC_Os07g41370	TF	C	0.184479	--	-0.97716	down	0.812201	up	-0.644508	--	OsMADS18 - MADS-box family gene with MIKCc type-box, expressed
LOC_Os07g48450	TF	C	0.0481523	--	1.02896	up	4.0651	up	7.78996	up	no apical meristem protein, putative, expressed
LOC_Os08g06280	TF	C	-0.362793	--	0.761335	up	1.80201	up	0.793237	up	LSD1 zinc finger domain containing protein, expressed
LOC_Os08g07970	TF	C	0.503622	--	0.828989	up	1.20861	up	2.45389	up	transcription factor, putative, expressed
LOC_Os08g15050	TF	C	0.390364	--	2.94537	up	0.563588	--	-1.16175	down	CCT/B-box zinc finger protein, putative, expressed
LOC_Os08g38990	TF	C	-0.767809	--	-0.810857	down	0.311876	--	2.2127	up	WRKY30, expressed
LOC_Os08g43550	TF	C	0.720205	--	1.28053	up	-0.620903	--	2.87746	up	MYB family transcription factor, putative, expressed
LOC_Os09g06464	TF	C	-1.12167	down	-0.753423	down	4.61614	up	3.77182	up	CCT/B-box zinc finger protein, putative, expressed
LOC_Os11g01480	TF	C	0.455616	--	1.19792	up	-2.77374	down	-0.352988	--	MYB family transcription factor, putative, expressed
LOC_Os12g37690	TF	C	1.22784	--	1.69548	up	-0.329539	--	5.31166	--	MYB family transcription factor, putative, expressed
LOC_Os12g39400	TF	C	0.202938	--	1.47538	up	-0.496561	--	1.27472	up	ZOS12-09 - C2H2 zinc finger protein, expressed
LOC_Os03g30240	carbohydrate metabolism	D	inf	up	inf	up	1.44545	--	0.694987	--	UDP-glucosyl transferase 88A1
LOC_Os03g30934	carbohydrate metabolism	D	0.764184	up	0.223447	--	0.324775	--	0.355312	--	UDP-N-acetylglucosamine transferase subunit ALG14, putative, expressed
LOC_Os04g47770	carbohydrate metabolism	D	0.185555	--	0.764541	up	0.714623	--	0.899001	up	UDP-glycosyltransferase 73B4
LOC_Os05g08480	carbohydrate metabolism	D	1.53779	up	0.924866	--	4.17721	up	2.81322	up	UDP-glucosyl transferase 73C1
LOC_Os05g12450	carbohydrate metabolism	D	1.82943	up	2.69567	up	-0.0547832	--	-1.06296	--	UDP-Glycosyltransferase superfamily protein
LOC_Os07g30610	carbohydrate metabolism	D	0.231288	--	1.27132	up	0.906295	--	1.52385	up	UDP-glucosyl transferase 85A2
LOC_Os09g34214	carbohydrate metabolism	D	0.585313	--	0.821622	up	-4.46533	down	-0.0619367	--	UDP-glucoronosyl and UDP-glucosyl transferase domain containing protein, expressed
LOC_Os09g35800	carbohydrate metabolism	D	-0.123237	--	1.05799	up	0.0980712	--	-0.334553	--	UDP-glucose 4-epimerase, putative, expressed
LOC_Os02g51930	carbohydrate metabolism	D	-0.898825	--	2.19317	up	1.66784	up	3.70212	up	UDP-Glycosyltransferase superfamily protein
LOC_Os01g19020	Redox regulation	D	2.33241	up	0.40106	--	2.05688	up	-2.86265	--	Peroxidase superfamily protein
LOC_Os01g28030	Redox regulation	D	1.29722	up	0.274694	--	4.88246	--	1.09253	--	Peroxidase superfamily protein
LOC_Os01g36240	Redox regulation	D	0.70544	--	-0.972081	down	4.9777	up	3.90683	up	Peroxidase superfamily protein
LOC_Os01g37750	Redox regulation	D	0.734432	--	1.20558	up	-3.18081	down	-1.91271	down	glutathione S-transferase TAU 18
LOC_Os01g58024	Redox regulation	D	-0.158751	--	-1.00511	down	0.287914	--	-0.990997	down	NADH dehydrogenase subunit J
LOC_Os01g72130	Redox regulation	D	-0.322845	--	1.28322	up	-3.84883	down	-2.49408	down	glutathione S-transferase tau 7
LOC_Os01g73170	Redox regulation	D	0.0773207	--	0.724259	up	-3.12115	down	0.650424	--	Peroxidase superfamily protein
LOC_Os02g13370	Redox regulation	D	-0.00733523	--	1.36354	up	1.57718	--	2.84837	up	oxidative stress 3
LOC_Os04g37490	Redox regulation	D	0.150062	--	1.01944	up	-1.73213	down	-1.07551	down	NAD(P)-linked oxidoreductase superfamily protein
LOC_Os04g44924	Redox regulation	D	-0.734149	down	0.218219	--	1.81755	up	1.57121	up	short-chain dehydrogenase/reductase, putative, expressed
LOC_Os05g04500	Redox regulation	D	-0.0745102	--	-0.909766	down	1.90655	up	2.75522	up	Peroxidase superfamily protein
LOC_Os06g46799	Redox regulation	D	1.32489	up	0.484431	--	1.16554	--	0.736356	--	Peroxidase superfamily protein
LOC_Os07g47990	Redox regulation	D	-0.509453	--	-0.862235	down	0.052486	--	-0.667165	--	Peroxidase superfamily protein
LOC_Os07g48040	Redox regulation	D	0.0640256	--	-1.00744	down	-3.01086	down	-1.55531	down	Peroxidase superfamily protein
LOC_Os09g36750	Redox regulation	D	0.10623	--	0.828531	up	-0.3422	--	1.26817	up	ascorbate peroxidase 3
LOC_Os10g38590	Redox regulation	D	-0.00642355	--	1.01331	up	-1.73719	down	1.1484	up	glutathione S-transferase TAU 18
LOC_Os10g38610	Redox regulation	D	-0.341058	--	1.14969	up	1.24453	up	1.2869	up	glutathione S-transferase TAU 18
LOC_Os10g40020	Redox regulation	D	-2.68889	down	-0.0322285	--	-1.81202	down	2.24261	up	oxidoreductase, short chain dehydrogenase/reductase family domain containing family, expressed
LOC_Os12g16200	Redox regulation	D	-0.365224	--	-0.944076	down	-1.16766	down	-2.31273	down	glutathione synthetase 2
LOC_Os01g64470	osmotic adjustment	D	0.0461478	--	3.04335	up	-3.12926	down	-1.49062	down	Late embryogenesis abundant (LEA) hydroxyproline-rich glycoprotein family
LOC_Os03g46070	osmotic adjustment	D	1.01228	up	1.27547	up	-0.455222	--	-0.753073	--	osmotin 34
LOC_Os04g40990	osmotic adjustment	D	-0.566511	--	1.14561	up	1.32151	--	10.1665	--	malate synthase
LOC_Os12g43410	osmotic adjustment	D	0.541698	--	1.20193	up	-4.70448	down	-3.78372	down	osmotin 34
LOC_Os12g43450	osmotic adjustment	D	2.50212	up	1.16101	up	3.16601	up	4.01073	up	osmotin 34
LOC_Os01g50080	osmotic adjustment	D	0.420415	--	-0.745668	down	2.66839	up	1.242	up	MDR-like ABC transporter, putative, expressed
LOC_Os02g11960	osmotic adjustment	D	-1.90074	down	-2.63363	--	-1.19025	--	-3.19667	--	ABC transporter, ATP-binding protein, putative, expressed
LOC_Os03g37840	osmotic adjustment	D	0.524756	--	0.988559	up	0.763912	up	0.0288226	--	high affinity K+ transporter 5
LOC_Os04g32920	osmotic adjustment	D	-1.10384	down	-0.496036	--	-3.19436	down	-2.39143	down	high affinity K+ transporter 5
LOC_Os05g44310	osmotic adjustment	D	-0.140404	--	-0.821214	down	-1.3539	down	-1.59066	down	vesicle-fusing ATPase, putative, expressed
LOC_Os07g09340	osmotic adjustment	D	0.187252	--	-0.872399	down	-0.340534	--	-0.377311	--	plasma membrane ATPase, putative, expressed
LOC_Os07g28090	osmotic adjustment	D	-0.261379	--	-0.996925	down	0.249689	--	-1.81383	down	ABC transporter, ATP-binding protein, putative, expressed
LOC_Os08g10550	osmotic adjustment	D	1.1307	up	-0.229887	--	0.143595	--	0.120378	--	K+ uptake permease 11
LOC_Os09g26260	osmotic adjustment	D	0.720832	--	1.83468	up	1.70871	--	2.58234	up	AAA-type ATPase family protein, putative, expressed
LOC_Os10g21230	osmotic adjustment	D	1.62848	up	0.437817	--	1.03408	--	0.0108108	--	ATP synthase subunit C family protein
LOC_Os11g39020	osmotic adjustment	D	0.141897	--	1.28307	up	2.76452	up	1.89827	up	ABC transporter, ATP-binding protein, putative, expressed
NA and inf indicated that fold change (FC) is 0 and infinity, respecificly.
