# Supplementary material for: Comparative transcriptome sequencing of tolerant rice introgression line and its parents in response to drought stress
Source: BMC Genomics. 2014 Nov 26;15(1):1026. doi: 10.1186/1471-2164-15-1026 (PMC4258296; doi:10.1186/1471-2164-15-1026)
Supplement: Supplementary file 10 — Additional file 10:List of alpha-linolenic acid metabolism-related genes in H471 vs. HHZ DEGs. Excel file containing a list of alpha-linolenic acid metabolism-related genes in H471 vs. HHZ DEGs. (XLS 51 KB) [file 12864_2014_6721_MOESM10_ESM.xls]

## Sheet: Additional file 10
Additional file 10. List of alpha-linolenic acid metabolism-related genes in H471 vs. HHZ DEGs.
GeneID		KO	Name	Definition	Pathway
LOC_Os12g37260	LOX	K00454	E1.13.11.12	lipoxygenase [EC:1.13.11.12]	ko00591 Linoleic acid metabolism;ko00592 alpha-Linolenic acid metabolism
LOC_Os05g14010	ACX	K00232	E1.3.3.6, ACOX1, ACOX3	acyl-CoA oxidase [EC:1.3.3.6]	ko00071 Fatty acid metabolism;ko00592 alpha-Linolenic acid metabolism;ko01040 Biosynthesis of unsaturated fatty acids;ko03320 PPAR signaling pathway;ko04146 Peroxisome
LOC_Os03g49380	LOX	K00454	E1.13.11.12	lipoxygenase [EC:1.13.11.12]	ko00591 Linoleic acid metabolism;ko00592 alpha-Linolenic acid metabolism
LOC_Os12g04500	fadA	K00632	E2.3.1.16, fadA	acetyl-CoA acyltransferase [EC:2.3.1.16]	ko00071 Fatty acid metabolism;ko00280 Valine, leucine and isoleucine degradation;ko00281 Geraniol degradation;ko00362 Benzoate degradation;ko00592 alpha-Linolenic acid metabolism;ko00642 Ethylbenzene degradation
LOC_Os12g26290	DOX1	K10529	DOX1	alpha-dioxygenase [EC:1.-.-.-]	ko00592 alpha-Linolenic acid metabolism
LOC_Os05g06300	MFP2	K10527	MFP2	enoyl-CoA hydratase/3-hydroxyacyl-CoA dehydrogenase [EC:4.2.1.17 1.1.1.35 1.1.1.211]	ko00592 alpha-Linolenic acid metabolism
LOC_Os05g23880	LOX	K00454	E1.13.11.12	lipoxygenase [EC:1.13.11.12]	ko00591 Linoleic acid metabolism;ko00592 alpha-Linolenic acid metabolism
LOC_Os08g39840	LOX	K00454	E1.13.11.12	lipoxygenase [EC:1.13.11.12]	ko00591 Linoleic acid metabolism;ko00592 alpha-Linolenic acid metabolism
