# Supplementary material for: Comparative transcriptome sequencing of tolerant rice introgression line and its parents in response to drought stress
Source: BMC Genomics. 2014 Nov 26;15(1):1026. doi: 10.1186/1471-2164-15-1026 (PMC4258296; doi:10.1186/1471-2164-15-1026)
Supplement: Supplementary file 12 — Additional file 12:Information on introgressed chromosome segments and the differentially expressed genes in H471 compared with HHZ under control and drought stress conditions and their corresponding DT-related QTLs. Excel file containing information on introgressed chromosome segments and the differentially expressed genes in H471 compared with HHZ under control and drought stress conditions and their corresponding DT-related QTLs. (XLS 61 KB) [file 12864_2014_6721_MOESM12_ESM.xls]

## Sheet: Additional file 12
Additional file 12. Information on introgressed chromosome segments and the differentially expressed genes in H471 compared with HHZ under control and drought stress conditions and their corresponding DT-related QTLs.
Introgressed fragment ID	Introgressed fragment position (bp)	DEG is located in the introgressed fragment	QTL accession located in/near the introgressed fragment	QTL related trait name	H471-ck vs HHZ-ck	H471-1d vs HHZ-1d	H471-3d vs HHZ-3d	Function Annotation
Bin1.1	41342858-42171428	LOC_Os01g72370	DQE2	leaf drying	--	--	up	basic helix-loop-helix (bHLH) DNA-binding superfamily protein
Chr1		LOC_Os01g72490	AQD016	leaf drying	--	--	up	Lateral root primordium (LRP) protein-related
		LOC_Os01g72530	DQE14	leaf rolling	--	--	up	Calcium-binding EF-hand family protein
		LOC_Os01g71599	DQE16	leaf rolling	--	down	down	Unknown
		LOC_Os01g71340	DQE15	leaf rolling	--	up	up	beta-1,3-glucanase 3
		LOC_Os01g71380	CQAV1	osmotic adjustment capacity	--	up	up	Glycosyl hydrolase superfamily protein
		LOC_Os01g71590	DQE47	relative water content	down	--	--	Unknown
		LOC_Os01g71690			down	--	--	Glycosyl hydrolase superfamily protein
		LOC_Os01g71930			down	--	--	Glycosyl hydrolase superfamily protein
		LOC_Os01g72120			down	--	--	glutathione S-transferase TAU 8
		LOC_Os01g72170			down	--	--	glutathione S-transferase TAU 8
		LOC_Os01g72130			down	--	up	glutathione S-transferase tau 7
		LOC_Os01g71540			down	down	--	Unknown
		LOC_Os01g71624			down	down	--	Unknown
		LOC_Os01g71630			down	down	down	Unknown
		LOC_Os01g71760			up	--	up	bidirectional amino acid transporter 1
Bin2.1	4605251-4864982	LOC_Os02g09050			down	--	--	Unknown
Chr2		LOC_Os02g09240			--	up	--	cytochrome P450, family 71, subfamily B, polypeptide 34
		LOC_Os02g09250			--	--	up	cytochrome P450, family 71, subfamily B, polypeptide 24
		LOC_Os02g09440				down	down	Unknown
Bin2.2	20885715-21994802	LOC_Os02g34970			--	--	down	xylem NAC domain 1
Chr2		LOC_Os02g35315			--	down	--	Cytochrome c oxidase biogenesis protein Cmc1-like
		LOC_Os02g34860			up	up	--	Regulator of chromosome condensation (RCC1) family protein
		LOC_Os02g35170			up	--	--	NAD(P)-binding Rossmann-fold superfamily protein
		LOC_Os02g36210			up	up	--	Terpenoid cyclases/Protein prenyltransferases superfamily protein
Bin2.3	21994803-22803293	LOC_Os02g36450	AQD017	leaf drying	--	--	up	Major facilitator superfamily protein
Chr2		LOC_Os02g36490			--	--	up	Major facilitator superfamily protein
		LOC_Os02g36619			--	--	up	exocyst subunit exo70 family protein F1
		LOC_Os02g36880			--	--	up	NAC domain containing protein 100
		LOC_Os02g37160			down	--		Copper transport protein family
		LOC_Os02g37180			down	--		Copper transport protein family
		LOC_Os02g37480			--	--	down	Unknown
		LOC_Os02g53240			down	down	down	Unknown
		LOC_Os02g48210			down	--	--	Concanavalin A-like lectin protein kinase family protein
		LOC_Os02g49650			down	--	--	TRICHOME BIREFRINGENCE-LIKE 19
		LOC_Os02g50330			down	--	--	RNA-dependent RNA polymerase 1
		LOC_Os02g51750			down	--	--	annexin 1
		LOC_Os02g52620			down	--	--	Unknown
		LOC_Os02g53835			down	--	--	Unknown
		LOC_Os02g54890			down	--	--	UDP-D-glucuronate 4-epimerase 1
		LOC_Os02g52010			up	--	up	Phosphate-responsive 1 family protein
		LOC_Os02g48870			up	--	--	Eukaryotic aspartyl protease family protein
		LOC_Os02g49670			up	--	--	Unknown
		LOC_Os02g50540			up	--	--	Unknown
		LOC_Os02g51404			up	--	--	Unknown
		LOC_Os02g52730			--	down	--	nitrite reductase 1
		LOC_Os02g53260			--	down	--	Acyl-CoA N-acyltransferases (NAT) superfamily protein
Bin2.4	29179333-34573512	LOC_Os02g48570	AQHP066	drought tolerance	--	up	--	nitrate transporter 1.5
Chr2		LOC_Os02g48630	AQD021	leaf drying	--	--	up	2-oxoglutarate (2OG) and Fe(II)-dependent oxygenase
		LOC_Os02g48640			--	--	up	Unknown
		LOC_Os02g50174			--	--	up	Caleosin-related family protein
		LOC_Os02g50710			--	up	--	Unknown
		LOC_Os02g50320			--	--	down	microtubule-associated proteins 70-2
		LOC_Os02g51890			--	--	up	RNA-binding (RRM/RBD/RNP motifs) family protein
		LOC_Os02g51930			--	--	up	UDP-Glycosyltransferase superfamily protein
		LOC_Os02g56140			--	--	up	basic helix-loop-helix (bHLH) DNA-binding superfamily protein
Bin3.1	13111112-14888889	LOC_Os03g22720	AQDL005	stomatal closure time	up	--	--	Unknown
Chr3		LOC_Os03g25750			up	--	--	SNARE associated Golgi protein family
		LOC_Os03g25350			--	down	--	Bifunctional inhibitor/lipid-transfer protein
		LOC_Os03g25500			--	down	--	cytochrome P450, family 709, subfamily B, polypeptide 2
		LOC_Os03g24560			--	--	down	Unknown
		LOC_Os03g22790			--	--	up	beta-amylase 3
		LOC_Os03g24930			--	--	up	Protein kinase superfamily protein
Bin3.2	16171429-16285715	LOC_Os03g28250	AQDL005	stomatal closure time	--	up	up	Unknown
Chr3		LOC_Os03g28270	AQHP079	drought tolerance	--	down	down	Leucine-rich repeat protein kinase family protein
Bin3.3	17661165-21555556	LOC_Os03g37090	AQDL005	stomatal closure time	down	--	--	Transmembrane proteins 14C
Chr3		LOC_Os03g38800	CQAV2	osmotic adjustment capacity	down	--	--	P-loop containing nucleoside triphosphate hydrolases
		LOC_Os03g37878	AQHP079	drought tolerance	up	up	up	Unknown
		LOC_Os03g38350			up	up	up	Unknown
		LOC_Os03g38359			up	up	up	Unknown
		LOC_Os03g37730			up	up	--	Unknown
		LOC_Os03g37864			up	up	--	Unknown
		LOC_Os03g32470			up	--	--	senescence-related gene 1
		LOC_Os03g32499			--	down	down	Uncharacterised protein family SERF
		LOC_Os03g34040			--	down	down	Ribosomal protein S5 family protein
		LOC_Os03g31160			--	down	--	Unknown
		LOC_Os03g37411			--	down	--	MATE efflux family protein
		LOC_Os03g38745			--	up	up	Unknown
		LOC_Os03g32270			--	up	--	alpha/beta-Hydrolases superfamily protein
		LOC_Os03g32302			--	up	--	Unknown
		LOC_Os03g31320			--	--	down	RING/U-box superfamily protein
		LOC_Os03g31594			--	--	down	Transcription factor jumonji (jmjC) domain-containing protein
		LOC_Os03g31679			--	--	down	proline-rich family protein
		LOC_Os03g31290			--	--	up	membrane-anchored ubiquitin-fold protein 6 precursor
		LOC_Os03g31510			--	--	up	Cystatin/monellin superfamily protein
		LOC_Os03g31750			--	--	up	pyruvate orthophosphate dikinase
		LOC_Os03g37580			--	--	up	Modifier of rudimentary (Mod(r)) protein
		LOC_Os03g37840			--	--	up	high affinity K+ transporter 5
Bin3.4	22514287-22714285	LOC_Os03g40770	AQDL005	stomatal closure time	--	--	up	Unknown
Chr3		LOC_Os03g40780	CQAV2	osmotic adjustment capacity	--	down	--	Unknown
		LOC_Os03g40830			--	up	up	Subtilase family protein
		LOC_Os04g29770			down	--	--	wall associated kinase 3
Bin4.1		LOC_Os04g29790			down	down	--	wall associated kinase 4
		LOC_Os04g29810			down	--	--	Wall-associated kinase family protein
		LOC_Os04g30030			down	--	--	cysteine-rich RLK (RECEPTOR-like protein kinase) 12
Chr4		LOC_Os04g30040			down	down	--	cysteine-rich RLK (RECEPTOR-like protein kinase) 39
		LOC_Os04g30060			down	--	--	WALL ASSOCIATED KINASE (WAK)-LIKE 10
		LOC_Os04g30110			down	--	--	wall-associated kinase 2
		LOC_Os04g30160			down	--	--	wall-associated kinase 2
		LOC_Os04g30240			down	--	--	wall-associated kinase 2
		LOC_Os04g30250			down	--	--	Wall-associated kinase family protein
		LOC_Os04g31120			up	up	up	Galactose oxidase/kelch repeat superfamily protein
		LOC_Os04g31140			up	up	up	Unknown
		LOC_Os04g31804			up	up	up	AGAMOUS-like 79
	17457143-19114285	LOC_Os04g29550			--	--	down	Unknown
		LOC_Os04g29920			--	--	down	Reticulon family protein
		LOC_Os04g30180			--	--	down	RNI-like superfamily protein
		LOC_Os04g30490			--	--	down	MATE efflux family protein
		LOC_Os04g31790			--	--	up	Unknown
Bin5.1	742858-1457142	LOC_Os05g02450	CQAV8	osmotic adjustment capacity	--	--	up	Protein of unknown function (DUF1635)
		LOC_Os05g03390			down	--		Unknown
Bin5.2	2657143-2714286	LOC_Os05g05390			--	up	--	Unknown
		LOC_Os05g05440			--	down	--	BRCT domain-containing DNA repair protein
Bin5.3	3085715-3400000	LOC_Os05g06300			--	--	down	multifunctional protein 2
		LOC_Os05g06320			--	down	down	Signal transduction histidine kinase, hybrid-type, ethylene sensor
		LOC_Os05g06510			--	down	down	Unknown
		LOC_Os05g06530			--	--	down	Unknown
Bin5.4	7828572-8942857	LOC_Os05g14070			--	--	up	Unknown
		LOC_Os05g14500			--	up	--	TTF-type zinc finger protein with HAT dimerisation domain
		LOC_Os05g14580			--	up	--	geranylgeranyl pyrophosphate synthase 1
		LOC_Os05g14740			--	up	--	Unknown
		LOC_Os05g14980			--	down	--	Unknown
		LOC_Os05g15040			--	--	down	Disease resistance protein (CC-NBS-LRR class) family
		LOC_Os05g15350			--	down	--	Unknown
		LOC_Os05g15360			--	--	down	Ribosomal protein L13 family protein
		LOC_Os05g15510			--	up	--	Unknown
		LOC_Os05g15530			--	--	up	D-aminoacid aminotransferase-like PLP-dependent enzymes
		LOC_Os05g15770			up	up	--	chitinase A
Bin5.5	14800001-15771428	LOC_Os05g25840			--	--	up	Protein kinase superfamily protein
		LOC_Os05g25950			--	down	--	Cyclin family protein
		LOC_Os05g26020			--	up	up	cyclin p4;3
		LOC_Os05g26040			--		down	hAT dimerisation domain-containing protein
		LOC_Os05g26194			--	down	--	Unknown
		LOC_Os05g26870			--	up	--	Unknown
		LOC_Os05g27010			--		up	Major facilitator superfamily protein
Bin6.1	29028572-29657142	LOC_Os06g48200	DQE7	leaf drying	--	up	--	xyloglucan endotransglucosylase/hydrolase 25
		LOC_Os06g48250	DQE52	relative water content	down	--	--	P-loop containing nucleoside triphosphate hydrolases
		LOC_Os06g48560			up	--	--	spermidine disinapoyl acyltransferase
Bin7.1	24278953-24681451	LOC_Os07g40620	CQAV3	osmotic adjustment capacity	--	down	--	Saccharopine dehydrogenase
Bin7.2	25938516-28885714	LOC_Os07g43560	CQAV3	osmotic adjustment capacity	up	up	up	cysteine-rich RLK (RECEPTOR-like protein kinase) 10
		LOC_Os07g43570	AQDL004	stomatal closure rate	--	up	up	cysteine-rich RLK (RECEPTOR-like protein kinase) 10
		LOC_Os07g43740	AQDX010	osmotic adjustment capacity	--	up	--	RING/U-box superfamily protein
		LOC_Os07g43950	DQE8	leaf drying	down	down	up	SC35-like splicing factor 30A
		LOC_Os07g43960			--	down	--	Unknown
		LOC_Os07g44410			down	--	--	tolB protein-related
		LOC_Os07g44770			down	down	down	Unknown
		LOC_Os07g44820			down	--	--	Transcription elongation factor (TFIIS) family protein
		LOC_Os07g44850			--	--	up	carboxyesterase 18
		LOC_Os07g44890			--	up	up	carboxyesterase 18
		LOC_Os07g44900			--	up	--	carboxyesterase 18
		LOC_Os07g45074			--	--	down	Phosphatidylinositol 3- and 4-kinase family protein with FAT domain
		LOC_Os07g45194			up	up	up	Unknown
		LOC_Os07g45570			--	--	up	ARM repeat superfamily protein
		LOC_Os07g46060			--	--	up	ARM repeat superfamily protein
		LOC_Os07g46330			down	--	down	Uncharacterised protein family (UPF0114)
		LOC_Os07g46950			--	--	up	NAD(P)-binding Rossmann-fold superfamily protein
		LOC_Os07g47090			down	--		Kinase interacting (KIP1-like) family protein
		LOC_Os07g47110			--	--	down	tubby like protein 3
		LOC_Os07g47140			down	--		B-box type zinc finger protein with CCT domain
		LOC_Os07g47590			--	--	up	SPX (SYG1/Pho81/XPR1) domain-containing protein
		LOC_Os07g47750			--	--	down	Pollen Ole e 1 allergen and extensin family protein
		LOC_Os07g47990			--	--	down	Peroxidase superfamily protein
		LOC_Os07g48010			up	--	--	Peroxidase superfamily protein
		LOC_Os07g48020			up	--	--	Peroxidase superfamily protein
		LOC_Os07g48040			--	--	down	Peroxidase superfamily protein
		LOC_Os07g48100			--	down	--	SOS3-interacting protein 1
Bin8.1	4257143-10314285	LOC_Os08g07830	AQAW013	dry mass	down	down	--	Regulator of Vps4 activity in the MVB pathway protein
		LOC_Os08g07774			down	--	down	somatic embryogenesis receptor-like kinase 2
		LOC_Os08g07890			down	--	--	somatic embryogenesis receptor-like kinase 1
		LOC_Os08g08700			down	--	--	polyubiquitin 10
		LOC_Os08g15710			down	--	--	Cysteine/Histidine-rich C1 domain family protein
		LOC_Os08g13430			up	up	up	Unknown
		LOC_Os08g14860			up	up	up	Cytochrome bd ubiquinol oxidase, 14kDa subunit
		LOC_Os08g14900			up	up	up	Unknown
		LOC_Os08g14950			up	up	up	Leucine-rich repeat protein kinase family protein
		LOC_Os08g15149			up	up	up	2-oxoglutarate (2OG) and Fe(II)-dependent oxygenase
		LOC_Os08g14490			up		up	4\'-phosphopantetheinyl transferase superfamily
		LOC_Os08g09450			--	down	down	RNI-like superfamily protein
		LOC_Os08g09710			--	down	down	F-box/RNI-like/FBD-like domains-containing protein
		LOC_Os08g13130			--	down	down	BTB-POZ and MATH domain 2
		LOC_Os08g13930			--	down	down	Glucose-1-phosphate adenylyltransferase family protein
		LOC_Os08g14190			--	down	down	P-loop containing nucleoside triphosphate hydrolase
		LOC_Os08g14940			--	down	down	Leucine-rich repeat protein kinase family protein
		LOC_Os08g07720			--	down	--	HXXXD-type acyl-transferase family protein
		LOC_Os08g08960			--	down	--	RmlC-like cupins superfamily protein
		LOC_Os08g09610			--	down	--	Unknown
		LOC_Os08g14640			--	down	--	Syntaxin/t-SNARE family protein
		LOC_Os08g07760			--	up	up	somatic embryogenesis receptor-like kinase 2
		LOC_Os08g09760			--	up	up	RNI-like superfamily protein
		LOC_Os08g10510			--	up	up	Pyridoxal phosphate (PLP)-dependent transferase
		LOC_Os08g12430			--	up	up	vernalization5/VIN3-like
		LOC_Os08g13014			--	up	up	Unknown
		LOC_Os08g15090			--	up	up	diacylglycerol kinase 4
		LOC_Os08g15444			--	up	up	Unknown
		LOC_Os08g07880			--	up	--	4-phospho-panto-thenoylcysteine synthetase
		LOC_Os08g10550			--	up	--	K+ uptake permease 11
		LOC_Os08g13920			--	up	--	xyloglucan endotransglucosylase/hydrolase 25
		LOC_Os08g08880			--	--	down	Unknown
		LOC_Os08g13640			--	--	down	ankyrin repeat family protein
		LOC_Os08g07690			--	--	up	Unknown
		LOC_Os08g07730			--	--	up	HXXXD-type acyl-transferase family protein
		LOC_Os08g07970			--	--	up	TGACG motif-binding factor 4
		LOC_Os08g09100			--	--	up	RNA-binding (RRM/RBD/RNP motifs) family protein
		LOC_Os08g14660			--	--	up	SET domain-containing protein
		LOC_Os08g14800			--	--	up	Unknown
		LOC_Os08g15050			--	--	up	CONSTANS-like 5
		LOC_Os08g15650			--	--	up	Unknown
		LOC_Os08g16070			--	--	up	NB-ARC domain-containing disease resistance protein
Bin8.2	18171429-18742857	LOC_Os08g29615	CQAV6	osmotic adjustment capacity	--	down	--	Unknown
		LOC_Os08g29809	CQAV7	osmotic adjustment capacity	--	up	--	NB-ARC domain-containing disease resistance protein
		LOC_Os08g29854	CQAV9	osmotic adjustment capacity	--	--	down	NB-ARC domain-containing disease resistance protein
		LOC_Os08g30020			up	--	--	Sulfite exporter TauE/SafE family protein
		LOC_Os08g30370			--	down	down	Unknown
Bin9.1	15800001-16428571	LOC_Os09g26260			--	--	up	P-loop containing nucleoside triphosphate hydrolase
		LOC_Os09g26350			--	down	--	Unknown
		LOC_Os09g26370			--	--	down	Protein of unknown function (DUF581)
		LOC_Os09g26780			--	--	up	jasmonate-zim-domain protein 1
		LOC_Os09g26900			--	--	up	copper transporter 5
Bin9.2	17842505-20346484	LOC_Os09g33876	DQE32	leaf rolling	down	down	down	IBR domain-containing protein
		LOC_Os09g30454	DQE31	cell membrane stability	down	--	--	wall associated kinase 3
		LOC_Os09g31478	DQE30		down	--	--	Auxin efflux carrier family protein
		LOC_Os09g33680	DQA7		down	--	--	beta glucosidase 11
		LOC_Os09g33900			down	--	--	FAD-dependent oxidoreductase family protein
		LOC_Os09g34160			down	--	--	NB-ARC domain-containing disease resistance protein
		LOC_Os09g34230			down	--	--	UDP-glycosyltransferase 74 F1
		LOC_Os09g32526			up	up	up	FK506-binding protein 15 kD-1
		LOC_Os09g33882			up	--	--	Unknown
		LOC_Os09g30130			--	down	down	cellulose synthase like E1
		LOC_Os09g33930			--	down	down	farnesyltransferase A
		LOC_Os09g33820			--	up	up	lecithin:cholesterol acyltransferase 3
		LOC_Os09g29710			--	up	--	Barwin-related endoglucanase
		LOC_Os09g33460			--	--	down	dsRNA-binding protein 3
		LOC_Os09g34140			--	--	down	Unknown
		LOC_Os09g29660			--	--	up	white-brown complex homolog protein 11
		LOC_Os09g31270			--	--	up	Pectin lyase-like superfamily protein
		LOC_Os09g32030			--	--	up	Lojap-related protein
		LOC_Os09g33992			--	--	up	Unknown
		LOC_Os09g34110			--	--	up	Plant protein of unknown function (DUF936)
		LOC_Os09g34214			--	--	up	UDP-glucosyltransferase 74F2
Bin9.3	20346485-22456352	LOC_Os09g36680	AQHP085	drought tolerance	down	--	down	ribonuclease 3
		LOC_Os09g36200	DQE53	relative water content	down	--	up	non-yellowing 1
		LOC_Os09g37690	AQHP063	drought tolerance	down	--	--	flavin-dependent monooxygenase 1
		LOC_Os09g39060	AQHP075	drought tolerance	--	up	--	Cysteine proteinases superfamily protein
		LOC_Os09g36770			--	--	down	synaptotagmin A
		LOC_Os09g35800			--	--	up	UDP-D-glucose/UDP-D-galactose 4-epimerase 1
		LOC_Os09g36080			--	--	up	cytochrome P450, family 71, subfamily B, polypeptide 34
		LOC_Os09g36750			--	--	up	ascorbate peroxidase 3
		LOC_Os09g37330			--	--	up	SAUR-like auxin-responsive protein family
		LOC_Os09g38920			--	--	up	senescence-associated gene 12
Bin11.1	342858-742857	LOC_Os11g01690			--	down	down	Unknown
		LOC_Os11g01780			--	up	--	RNI-like superfamily protein
		LOC_Os11g02369			--	up	--	lipid transfer protein 1
		LOC_Os11g02379			--	--	down	Unknown
		LOC_Os11g02389			up	--	--	Bifunctional inhibitor/lipid-transfer protein
		LOC_Os11g02424				--	down	lipid transfer protein 3
		LOC_Os11g02440			down	--	--	Chalcone-flavanone isomerase family protein
Bin11.2	19914286-20542857	LOC_Os11g34880	AQHP064	drought tolerance	down	down	down	NB-ARC domain-containing disease resistance protein
		LOC_Os11g35040	DQA8	cell membrane stability	down	down	--	Tyrosine transaminase family protein
		LOC_Os11g34920	AQHP087	drought tolerance	down	--	--	NB-ARC domain-containing disease resistance protein
		LOC_Os11g34690			--	down	down	Ubiquitin carboxyl-terminal hydrolase-related protein
		LOC_Os11g34940			--	down	down	plastid-specific 50S ribosomal protein 6
		LOC_Os11g34950			--	down	down	Unknown
		LOC_Os11g34910			--	down	--	Unknown
		LOC_Os11g34970			--	down	--	Disease resistance protein (CC-NBS-LRR class) family
		LOC_Os11g34230			--	up	up	Unknown
		LOC_Os11g34364			--	up	up	ARM repeat superfamily protein
		LOC_Os11g34110			--	--	down	Protein of unknown function (DUF1624)
		LOC_Os11g34270			--	--	down	ubiquitin-specific protease 18
		LOC_Os11g34870			--	--	up	Unknown
Bin11.3	22400001-23985714	LOC_Os11g37950			down	--	--	pathogenesis-related 4
		LOC_Os11g39430			up	up	up	Unknown
		LOC_Os11g38140			up	--	up	F-box family protein
		LOC_Os11g39320			up	--	up	NB-ARC domain-containing disease resistance protein
		LOC_Os11g37980			--	down	down	galacturonosyltransferase 4
		LOC_Os11g38040			--	down	down	Thioredoxin superfamily protein
		LOC_Os11g38500			--	down	down	F-box family protein with a domain of unknown function
		LOC_Os11g38520			--	down	down	NB-ARC domain-containing disease resistance protein
		LOC_Os11g39780			--	down	down	Unknown
		LOC_Os11g38580			--	down	--	NB-ARC domain-containing disease resistance protein
		LOC_Os11g38920			--	down	--	HVA22 homologue A
		LOC_Os11g38930			--	down	--	splicing endonuclease 1
		LOC_Os11g39760			--	down	--	Unknown
		LOC_Os11g40130			--	down	--	Unknown
		LOC_Os11g40150			--	up	up	RAS associated with diabetes protein 51
		LOC_Os11g37880			--	--	down	NB-ARC domain-containing disease resistance protein
		LOC_Os11g37990			--	--	down	CRM family member 3A
		LOC_Os11g38610			--	--	down	Ubiquitin carboxyl-terminal hydrolase-related protein
		LOC_Os11g39020			--	--	up	general control non-repressible 5
		LOC_Os11g39160			--	--	up	NB-ARC domain-containing disease resistance protein
		LOC_Os11g40200			--	--	up	Unknown
